# Supplementary material for: Caspases Switch off the m6A RNA Modification Pathway to Foster the Replication of a Ubiquitous Human Tumor Virus
Source: mBio. 2021 Aug 24;12(4):e01706-21. doi: 10.1128/mBio.01706-21 (PMC8406275; doi:10.1128/mBio.01706-21)
Supplement: TABLE S1 [file mbio.01706-21-st001.xlsx]

## Sheet: Table S1A
Table S1A. Primers, templates and key resources used in this study.
Name	Sequence (5'to 3')	Gene	note
RL0552	CACCGAGTTACTACAGTCCCTCCAT	YTHDF2-F1	for konckdown YTHDF2 (CRISPR guide RNA)
RL0553	AAACATGGAGGGACTGTAGTAACTC	YTHDF2-R1	for konckdown YTHDF2 (CRISPR guide RNA)
RL0554	CACCGTCCATTACTAGTAACATCG	YTHDF2-F2	for konckdown YTHDF2 (CRISPR guide RNA)
RL0555	AAACCGATGTTACTAGTAATGGAC	YTHDF2-R2	for konckdown YTHDF2 (CRISPR guide RNA)
RL0556	CACCGTGAACCTTACTTGAGTCCAC	YTHDF2-F3	for konckdown YTHDF2 (CRISPR guide RNA)
RL0557	AAACGTGGACTCAAGTAAGGTTCAC	YTHDF2-R3	for konckdown YTHDF2 (CRISPR guide RNA)
RL0021	CACCGTTCCTAAGATTTTTAAGACT	Sg-Control-F	for nontargeting control CRISPR guide RNA
RL0022	AAACAGTCTTAAAAATCTTAGGAAC	Sg-Control-R	for nontargeting control CRISPR guide RNA
RL0680	CACCGAGGGGGCTGACACCCCTGT	EHMT2-F1	for konckdown EHMT2 (CRISPR guide RNA)
RL0681	AAACACAGGGGTGTCAGCCCCCTC	EHMT2-R1	for konckdown EHMT2 (CRISPR guide RNA)
RL0682	CACCGCGCGTGGACTCCGACAGCA	EHMT2-F2	for konckdown EHMT2 (CRISPR guide RNA)
RL0683	AAACTGCTGTCGGAGTCCACGCGC	EHMT2-R2	for konckdown EHMT2 (CRISPR guide RNA)
RL0768	CACCGATCGGGAGCTGTTCCTCTCC	MTA1-F1	for konckdown MTA1 (CRISPR guide RNA)
RL0769	AAACGGAGAGGAACAGCTCCCGATC	MTA1-R1	for konckdown MTA1 (CRISPR guide RNA)
RL0770	CACCGCTCTGCCCGCCACGCACATC	MTA1-F2	for konckdown MTA1 (CRISPR guide RNA)
RL0771	AAACGATGTGCGTGGCGGGCAGAGC	MTA1-R2	for konckdown MTA1 (CRISPR guide RNA)
RL0772	CACCGATAAAGGAGAGATTCGAGT	MTA1-F3	for konckdown MTA1 (CRISPR guide RNA)
RL0773	AAACACTCGAATCTCTCCTTTATC	MTA1-R3	for konckdown MTA1 (CRISPR guide RNA)
RL0415	CACCGGAAGCGAATCAATGGACTC	CASP3-F1	for konckdown CASP3 (CRISPR guide RNA)
RL0416	AAACGAGTCCATTGATTCGCTTCC	CASP3-R1	for konckdown CASP3 (CRISPR guide RNA)
RL0427	CACCGCCTGGACTACATTCCGCAA	CASP8-F1	for konckdown CASP8 (CRISPR guide RNA)
RL0428	AAACTTGCGGAATGTAGTCCAGGC	CASP8-R1	for konckdown CASP8 (CRISPR guide RNA)
RL0421	CACCGAAACAGATGCCTTCTATAAA	CASP6-F1	for konckdown CASP6 (CRISPR guide RNA)
RL0422	AAACTTTATAGAAGGCATCTGTTTC	CASP6-R1	for konckdown CASP6 (CRISPR guide RNA)
RL0423	CACCGAAGGTGTCTGGCTGCGCGTT	CASP6-F2	for konckdown CASP6 (CRISPR guide RNA)
RL0424	AAACAACGCGCAGCCAGACACCTTC	CASP6-R2	for konckdown CASP6 (CRISPR guide RNA)
RL0684	CACCGTTTGCCAGTTCGTTAGTCTC	METTL3-F1	for konckdown METTL3 (CRISPR guide RNA)
RL0685	AAACGAGACTAACGAACTGGCAAAC	METTL3-R1	for konckdown METTL3 (CRISPR guide RNA)
RL0686	CACCGTTGAAAAATTTCGCTCTCG	METTL3-F2	for konckdown METTL3 (CRISPR guide RNA)
RL0687	AAACCGAGAGCGAAATTTTTCAAC	METTL3-R2	for konckdown METTL3 (CRISPR guide RNA)
RL0688	CACCGTCCGGGAGCGGCAGAAGTTA	METTL14-F1	for konckdown METTL14 (CRISPR guide RNA)
RL0689	AAACTAACTTCTGCCGCTCCCGGAC	METTL14-R1	for konckdown METTL14 (CRISPR guide RNA)
RL0690	CACCGCTGAAAGTGCCGACAGCAT	METTL14-F2	for konckdown METTL14 (CRISPR guide RNA)
RL0691	AAACATGCTGTCGGCACTTTCAGC	METTL14-R2	for konckdown METTL14 (CRISPR guide RNA)
RL0742	CACCGCGAAGAACCTCTTCCCAAGA	WTAP-F1	for konckdown WTAP (CRISPR guide RNA)
RL0743	AAACTCTTGGGAAGAGGTTCTTCGC	WTAP-R1	for konckdown WTAP (CRISPR guide RNA)
RL0744	CACCGCAAGAGATGAGTTAATTCTA	WTAP-F2	for konckdown WTAP (CRISPR guide RNA)
RL0745	AAACTAGAATTAACTCATCTCTTGC	WTAP-R2	for konckdown WTAP (CRISPR guide RNA)
RL0746	CACCGTGAAGCATATGTACAAGCTT	WTAP-F3	for konckdown WTAP (CRISPR guide RNA)
RL0747	AAACAAGCTTGTACATATGCTTCAC	WTAP-R3	for konckdown WTAP (CRISPR guide RNA)
RL0939	CACCGCATCTTTAGACCTAACTCAA	VIRMA-F1	for konckdown VIRMA (CRISPR guide RNA)
RL0940	AAACTTGAGTTAGGTCTAAAGATGC	VIRMA-R1	for konckdown VIRMA (CRISPR guide RNA)
RL0941	CACCGATGATCCTGTGCCTCTGCC	VIRMA-F2	for konckdown VIRMA (CRISPR guide RNA)
RL0942	AAACGGCAGAGGCACAGGATCATC	VIRMA-R2	for konckdown VIRMA (CRISPR guide RNA)
RL0981	CACCGTGGACTATAATGCGTATGC	YTHDF3-F1	for konckdown YTHDF3 (CRISPR guide RNA)
RL0982	AAACGCATACGCATTATAGTCCAC	YTHDF3-R1	for konckdown YTHDF3 (CRISPR guide RNA)
RL0983	CACCGTGGGTAGCTCCTCGTAACAG	YTHDF3-F2	for konckdown YTHDF3 (CRISPR guide RNA)
RL0984	AAACCTGTTACGAGGAGCTACCCAC	YTHDF3-R2	for konckdown YTHDF3 (CRISPR guide RNA)
RL0997	CACCGCGCTACCTGGGTGTCCACGC	YTHDF3-F3	for konckdown YTHDF3 (CRISPR guide RNA)
RL0998	AAACGCGTGGACACCCAGGTAGCGC	YTHDF3-R3	for konckdown YTHDF3 (CRISPR guide RNA)
RL0973	CACCGTATGCTTCAGATCGCCTGTC	ALKBH5-F1	for konckdown ALKBH5 (CRISPR guide RNA)
RL0974	AAACGACAGGCGATCTGAAGCATAC	ALKBH5-R1	for konckdown ALKBH5 (CRISPR guide RNA)
RL0975	CACCGTTCAAGCCTATTCGGGTGT	ALKBH5-F2	for konckdown ALKBH5 (CRISPR guide RNA)
RL0976	AAACACACCCGAATAGGCTTGAAC	ALKBH5-R2	for konckdown ALKBH5 (CRISPR guide RNA)
RL0977	CACCGAGCTATTACCCGCCGTCCAT	YTHDF1-F1	for konckdown YTHDF1 (CRISPR guide RNA)
RL0978	AAACATGGACGGCGGGTAATAGCTC	YTHDF1-R1	for konckdown YTHDF1 (CRISPR guide RNA)
RL0979	CACCGAAATGGTTCGTTACATCAGA	YTHDF1-F2	for konckdown YTHDF1 (CRISPR guide RNA)
RL0980	AAACTCTGATGTAACGAACCATTTC	YTHDF1-R2	for konckdown YTHDF1 (CRISPR guide RNA)
RL0985	CACCGACTTCGACACCTACGACGAT	EIF4H-F1	for konckdown EIF4H (CRISPR guide RNA)
RL0986	AAACATCGTCGTAGGTGTCGAAGTC	EIF4H-R1	for konckdown EIF4H (CRISPR guide RNA)
RL0987	CACCGAGAGATGGCCCTCCCCTCCG	EIF4H-F2	for konckdown EIF4H (CRISPR guide RNA)
RL0988	AAACCGGAGGGGAGGGCCATCTCTC	EIF4H-R2	for konckdown EIF4H (CRISPR guide RNA)
RL0989	CACCGAGTGCAAGTTCTAGCGCTAC	MAGEA10-F1	for konckdown MAGEA10 (CRISPR guide RNA)
RL0990	AAACGTAGCGCTAGAACTTGCACTC	MAGEA10-R1	for konckdown MAGEA10 (CRISPR guide RNA)
RL0991	CACCGAGTGAGACACAGGGCCTCGA	MAGEA10-F2	for konckdown MAGEA10 (CRISPR guide RNA)
RL0992	AAACTCGAGGCCCTGTGTCTCACTC	MAGEA10-R2	for konckdown MAGEA10 (CRISPR guide RNA)
RL0993	CACCGACAGTCCAAGCTATATCGA	SORT1-F1	for konckdown SORT1 (CRISPR guide RNA)
RL0994	AAACTCGATATAGCTTGGACTGTC	SORT1-R1	for konckdown SORT1 (CRISPR guide RNA)
RL0995	CACCGACCCCACTATTACACCATCC	SORT1-F2	for konckdown SORT1 (CRISPR guide RNA)
RL0996	AAACGGATGGTGTAATAGTGGGGTC	SORT1-R2	for konckdown SORT1 (CRISPR guide RNA)
RL0637	CATTACTAGTAACATCGTCGCTTCCAATAGTTTGCCTCC	G663C-F	for YTHDF2 point mutagenesis (G663C)
RL0638	CTATTGGAAGCGACGATGTTACTAGTAATGGACCCGCTAC	G663C-R	for YTHDF2 point mutagenesis (G663C)
RL0595	GGTGGAGCCATGATTGCTGGACAGTCAGCTTTTGCC	YTHDF2-D166A-F	for YTHDF2 point mutagenesis (D166A)
RL0596	CTGACTGTCCAGCAATCATGGCTCCACCTAAGGAGC	YTHDF2-D166A-R	for YTHDF2 point mutagenesis (D166A)
RL0565	GGGTGGCTGGTAATGGAGTAGGACAGTCTCAGGCTG	YTHDF2-D367A-F	for YTHDF2 point mutagenesis (D367A)
RL0566	CTGTCCTACTCCATTACCAGCCACCCCATTATGACC	YTHDF2-D367A-R	for YTHDF2 point mutagenesis (D367A)
RL0935	CAACCGAAGCTGACTTTCCTTCTTCTCCAGGGAATG	WTAP-D301A-F	for WTAP point mutagenesis (D301A)
RL0936	GAAGAAGGAAAGTCAGCTTCGGTTGTGTTGCCCTC	WTAP-D301A-R	for WTAP point mutagenesis (D301A)
RL0937	CAACCGAAGCTGCCTTTCCTTCTTCTCCAGGGAATG	WTAP-D301A/D302A-F	for WTAP point mutagenesis (D301A/D302A)
RL0938	GAAGAAGGAAAGGCAGCTTCGGTTGTGTTGCCCTC	WTAP-D301A/D302A-R	for WTAP point mutagenesis (D301A/D302A)
RL0062	AGTCCTTCTTGGCTAGTCTGTTGAC	EBV-BALF5 F	for EBV genome copy
RL0063	CTTTGGCGCGGATCCTC	EBV-BALF5 R	for EBV genome copy
RL0066	TGGACTTCGAGCAAGAGATG	B-actin-F	for RT-PCR
RL0067	GAAGGAAGGCTGGAAGAGTG	B-actin-R	for RT-PCR
RL0945	TCAGCCCTGCCAATCCAGA	BCL2L13-F	for RT-PCR
RL0946	CCGAAATGCCTGATATGTCACT	BCL2L13-R	for RT-PCR
RL0947	GTCTTCGCTGCGGAGATCAT	BOK-F	for RT-PCR
RL0948	CATTCCGATATACGCTGGGAC	BOK-R	for RT-PCR
RL0949	GCTGGCTCGTCAGCTCAAA	FADD-F	for RT-PCR
RL0950	ACTGTTGCGTTCTCCTTCTCT	FADD-R	for RT-PCR
RL0951	TGGACGCAGGTTCTCCAAAC	SMAD3-F	for RT-PCR
RL0952	CCGGCTCGCAGTAGGTAAC	SMAD3-R	for RT-PCR
RL0953	CCACCTTAGATCCCCGGTCAT	F2R-F	for RT-PCR
RL0954	GTGGGAGGCTGACTACAAACA	F2R-R	for RT-PCR
RL0955	CTCCCGAAGGGAAACTAGAGA	DAP-F	for RT-PCR
RL0956	TTCTGCACAATTCGCATTCCA	DAP-R	for RT-PCR
RL0957	TCCAGGAAAATGCGTGCCTTA	MUL1-F	for RT-PCR
RL0958	ATTCCACACCATCTTGTGCTC	MUL1-R	for RT-PCR
RL0959	ACTGAAAAGCAATCGGGAACTT	NOD1-F	for RT-PCR
RL0960	CACACACAATCTCCGCATCTT	NOD1-R	for RT-PCR
RL0961	ACCAAGCCGGATTTGCGATT	PMAIP1-F	for RT-PCR
RL0962	ACTTGCACTTGTTCCTCGTGG	PMAIP1-R	for RT-PCR
RL0963	GGGAAGGTGTCTCTGTGTTTC	RIPK1-F	for RT-PCR
RL0964	CCTCGTTGTGCTCAATGCAG	RIPK1-R	for RT-PCR
RL0670	ACACAGTCGAGTAGACTCTCAAA	CASP8AP2-F	for RT-PCR
RL0671	AGGAAGTGATGCTCGTTCAGA	CASP8AP2-R	for RT-PCR
RL5598	TGTCCAGTTGTTCCCCAATA	CASP8-F	for RT-PCR
RL5599	GGTCACTTGAACCTTGGGAA	CASP8-R	for RT-PCR
RL0074	AGGCCAGCTAACTGCCTATC	ZTA-F	for RT-PCR
RL0075	TGATTCTGGGTTATGTCGGA	ZTA-R	for RT-PCR
RL0076	ACACTCCCGGCTGTAAATTC	RTA-F	for RT-PCR
RL0077	TGGCTTGGAAGACTTTCTGA	RTA-R	for RT-PCR
RL0080	GGCAATAGAGGCGATAGAGC	BGLF4-F	for RT-PCR
RL0081	TGGTCCTGACTGATTATGGG	BGLF4-R	for RT-PCR
RL0648	CGGAGTCAACGGATTTGGTCGTAT	GAPDH-F for m6A RIP	for RT-PCR
RL0649	AGCCTTCTCCATGGTGGTGAAGAC	GAPDH-R for m6A RIP	for RT-PCR
RL0631	CGACAGCGCTGGAATCCTAT	SON-F	for RT-PCR
RL0632	GCCATCAAGGGATCCACTCC	SON-R	for RT-PCR
RL0633	AAGCAGCAGTTCGTGGTGAA	MALAT1-F	for RT-PCR
RL0634	TCGTTAGCGCTCCTTCCTTC	MALAT1-R	for RT-PCR
RL0635	TGCTATGTCGCCTTGAATGTT	Dicer-F	for RT-PCR
RL0636	AATTTCTCGATAGGGGTGGTCTA	Dicer-R	for RT-PCR
RL0668	TGACACTGGCAAAACAATGCA	HPRT1-F	for RT-PCR
RL0669	GGTCCTTTTCACCAGCAAGCT	HPRT1-R	for RT-PCR
RL0562	ATGGGTAAGCCTATCCCTAACCCTCTCCTCGGTCTCGATTCTACGATGTCGGCCAGCAGCCTCTTGGAG	pHalo-V5-YTHDF2-FP1	for generating pHalo-V5-YTHDF2 using Gibson Assembly
RL0563	GGCCCAAATCTAGATATCCGTTATTTCCCACGACCTTGAC	pHalo-V5-YTHDF2-RP1	for generating pHalo-V5-YTHDF2 using Gibson Assembly
RL0564	GTCAAGGTCGTGGGAAATAACGGATATCTAGATTTGGGCC	pHalo-Vector-FP2	for generating pHalo-V5-YTHDF2 using Gibson Assembly
RL0325	CGTAGAATCGAGACCGAGGAGAGGGTTAGGGATAGGCTTACCCATCGGTTGAGCTCTGAATTCGGAAGCGAT	pHalo-Vector-RP2	for generating pHalo-V5-YTHDF2/METTL3/METTL14/WTAP using Gibson Assembly
RL0719	ATGGGTAAGCCTATCCCTAACCCTCTCCTCGGTCTCGATTCTACGATGTCGGACACGTGGAGCTCTATC	pHalo-V5-METTL3-FP1	for generating pHalo-V5-METTL3 using Gibson Assembly
RL0720	GGCCCAAATCTAGATATCCGCTATAAATTCTTAGGTTTAG	pHalo-V5-METTL3-RP1	for generating pHalo-V5-METTL3 using Gibson Assembly
RL0721	CTAAACCTAAGAATTTATAGCGGATATCTAGATTTGGGCC	pHalo-Vector-FP2	for generating pHalo-V5-METTL3 using Gibson Assembly
RL0722	ATGGGTAAGCCTATCCCTAACCCTCTCCTCGGTCTCGATTCTACGATGGATAGCCGCTTGCAGGAGATC	pHalo-V5-METTL14-FP1	for generating pHalo-V5-METTL14 using Gibson Assembly
RL0723	GGCCCAAATCTAGATATCCGTTATCGAGGTGGAAAGCCAC	pHalo-V5-METTL14-RP1	for generating pHalo-V5-METTL14 using Gibson Assembly
RL0724	GTGGCTTTCCACCTCGATAACGGATATCTAGATTTGGGCC	pHalo-Vector-FP2	for generating pHalo-V5-METTL14 using Gibson Assembly
RL0796	ATGGGTAAGCCTATCCCTAACCCTCTCCTCGGTCTCGATTCTACGATGACCAACGAAGAACCTCTTCCC	pHalo-V5-WTAP-FP1	for generating pHalo-V5-WTAP using Gibson Assembly
RL0797	GGCCCAAATCTAGATATCCGTTACAAAACTGAACCCTGTA	pHalo-V5-WTAP-RP1	for generating pHalo-V5-WTAP using Gibson Assembly
RL0798	TACAGGGTTCAGTTTTGTAACGGATATCTAGATTTGGGCC	pHalo-Vector-FP2	for generating pHalo-V5-WTAP using Gibson Assembly
RL0776	ATGTACCCATACGATGTTCCAGATTACGCTATGTATGATGACCCTCCAGGCCTGAGG	pHalo-HA-CNOT-FP1	for generating pHalo-HA-CNOT1-SH using Gibson Assembly
RL0777	GGCCCAAATCTAGATATCCGCTAACTGGCACCTGTCCCTT	pHalo-HA-CNOT-RP1	for generating pHalo-HA-CNOT1-SH using Gibson Assembly
RL0778	AAGGGACAGGTGCCAGTTAGCGGATATCTAGATTTGGGCC	pHalo-Vector-FP2	for generating pHalo-HA-CNOT1-SH using Gibson Assembly
RL0779	AGCGTAATCTGGAACATCGTATGGGTACATCGGTTGAGCTCTGAATTCGGAAGCGAT	pHalo-Vector-RP2	for generating pHalo-HA-CNOT1-SH using Gibson Assembly
RL0905	GATCTGCCGCCGCGATCGCCATGTCGGCCAGCAGCCTCTT	pCMV-Entry-YTHDF2-1-166-FP1	for generating pCMV-Entry-YTHDF2-1-166 using Gibson Assembly
RL0906	TCGAGCGGCCGCGTACGCGTATCAATCATGGCTCCACCTA	pCMV-Entry-YTHDF2-1-166-RP1	for generating pCMV-Entry-YTHDF2-1-166 using Gibson Assembly
RL0907	TAGGTGGAGCCATGATTGATACGCGTACGCGGCCGCTCGA	pCMV-Entry-Vector-1-166-FP1	for generating pCMV-Entry-YTHDF2-1-166 using Gibson Assembly
RL0908	AAGAGGCTGCTGGCCGACATGGCGATCGCGGCGGCAGATC	pCMV-Entry-Vector-1-166-FP1	for generating pCMV-Entry-YTHDF2-1-166 using Gibson Assembly
RL0909	TCGAGCGGCCGCGTACGCGTATCCACCCCATTATGACCGA	pCMV-Entry-YTHDF2-1-367-RP1	for generating pCMV-Entry-YTHDF2-1-367 using Gibson Assembly
RL0910	TCGGTCATAATGGGGTGGATACGCGTACGCGGCCGCTCGA	pCMV-Entry-Vector 1-367-FP2	for generating pCMV-Entry-YTHDF2-1-367 using Gibson Assembly
RL0911	GATCTGCCGCCGCGATCGCCATGGGACAGTCAGCTTTTGCCAA	pCMV-Entry-YTHDF2-167-367-FP1	for generating pCMV-Entry-YTHDF2-167-367 using Gibson Assembly
RL0912	TTGGCAAAAGCTGACTGTCCCATGGCGATCGCGGCGGCAGATC	pCMV-Entry-Vector-167-367-RP2	for generating pCMV-Entry-YTHDF2-167-367 using Gibson Assembly
RL0913	TCGAGCGGCCGCGTACGCGTTTTCCCACGACCTTGACGTTCCT	pCMV-Entry-YTHDF2-167-579-RP1	for generating pCMV-Entry-YTHDF2-167-579 using Gibson Assembly
RL0914	AGGAACGTCAAGGTCGTGGGAAAACGCGTACGCGGCCGCTCGA	pCMV-Entry-Vector-67-579-FP2	for generating pCMV-Entry-YTHDF2-167-579 using Gibson Assembly
RL0915	GATCTGCCGCCGCGATCGCCATGGGTAATGGAGTAGGACAGTC	pCMV-Entry-YTHDF2-368-579-FP1	for generating pCMV-Entry-YTHDF2-368-579 using Gibson Assembly
RL0916	GACTGTCCTACTCCATTACCCATGGCGATCGCGGCGGCAGATC	pCMV-Entry-Vector-368-579-RP2	for generating pCMV-Entry-YTHDF2-368-579 using Gibson Assembly
RL1060	GATCTGCCGCCGCGATCGCCATGGCAGAAATCGGTACTGG	pCMV-Entry-Halo-FP1	for generating pCMV-Entry-Halo using Gibson Assembly
RL1061	TCGAGCGGCCGCGTACGCGTGCCGGAAATCTCGAGCGTCG	pCMV-Entry-Halo-RP1	for generating pCMV-Entry-Halo using Gibson Assembly
RL1062	CGACGCTCGAGATTTCCGGCACGCGTACGCGGCCGCTCGA	pCMV-Entry-Vector Halo-FP2	for generating pCMV-Entry-Halo using Gibson Assembly
RL1063	CCAGTACCGATTTCTGCCATGGCGATCGCGGCGGCAGATC	pCMV-Entry-Vector Halo-RP2	for generating pCMV-Entry-Halo using Gibson Assembly
RL0828	GATCTGCCGCCGCGATCGCCATGGACTTCAGCAGAAATCT	pCMV-Entry-CASP8-FP1	for generating pCMV-Entry-CASP8 using Gibson Assembly
RL0829	TCGAGCGGCCGCGTACGCGTATCAGAAGGGAAGACAAGTT	pCMV-Entry-CASP8-RP1	for generating pCMV-Entry-CASP8 using Gibson Assembly
RL0830	AACTTGTCTTCCCTTCTGATACGCGTACGCGGCCGCTCGA	pCMV-Entry-Vector CASP8-FP2	for generating pCMV-Entry-CASP8 using Gibson Assembly
RL0831	AGATTTCTGCTGAAGTCCATGGCGATCGCGGCGGCAGATC	pCMV-Entry-Vector CASP8-RP2	for generating pCMV-Entry-CASP8 using Gibson Assembly
RL0874	ATTCTAGGCGATCGCTCGAGGAATTCGCGATCGCGAAGAG	psiCheck2 m6A-null CASP8-Exon-7 3’UTR-FP1	for generating psiCheck2 m6A-null CASP8-Exon-7 3’UTR-WT/mutant using Gibson Assembly
RL0875	TTATTGCGGCCAGCGGCCGCCGAGGACATCGCTCTCTCAG	psiCheck2 m6A-null CASP8-Exon-7 3’UTR-RP1	for generating psiCheck2 m6A-null CASP8-Exon-7 3’UTR-WT/mutant using Gibson Assembly
RL0876	CTGAGAGAGCGATGTCCTCGGCGGCCGCTGGCCGCAATAA	psiCheck2 m6A-null CASP8-Exon-7 3’UTR-Vector-FP2	for generating psiCheck2 m6A-null CASP8-Exon-7 3’UTR-WT/mutant using Gibson Assembly
RL0877	CTCTTCGCGATCGCGAATTCCTCGAGCGATCGCCTAGAAT	psiCheck2 m6A-null CASP8-Exon-7 3’UTR-Vector-RP2	for generating psiCheck2 m6A-null CASP8-Exon-7 3’UTR-WT/mutant using Gibson Assembly
CASP8-Exon-7-WT	GAATTCGCGATCGCGAAGAGCTTCATTTTGAGATCAAGCCCCACGATGACTGCACAGTAGAGCAAATCTATGAGATTTTGAAAATCTACCAACTCATGGACCACAGTAACATGGACTGCTTCATCTGCTGTATCCTCTCCCATGGAGACAAGGGCATCATCTATGGCACTGATGGACAGGAGGCCCCCATCTATGAGCTGACATCTCAGTTCACTGGTTTGAAGTGCCCTTCCCTTGCTGGAAAACCCAAAGTGTTTTTTATTCAGGCTTGTCAGGGGGATAACTACCAGAAAGGTATACCTGTTGAGACTGATTCAGAGGAGCAACCCTATTTAGAAATGGATTTATCATCACCTCAAACGAGATATATCCCGGATGAGGCTGACTTTCTGCTGGGGA…	Template for CASP8-Exon-7-WT	for generating psiCheck2 m6A-null CASP8-Exon-7 3’UTR-WT using Gibson Assembly
CASP8-Exon-7-m6A-Mut1 (conserved)	GAATTCGCGATCGCGAAGAGCTTCATTTTGAGATCAAGCCCCACGATGTCTGCACAGTAGAGCAAATCTATGAGATTTTGAAAATCTACCAACTCATGGTCCACAGTAACATGGTCTGCTTCATCTGCTGTATCCTCTCCCATGGAGACAAGGGCATCATCTATGGCACTGATGGACAGGAGGCCCCCATCTATGAGCTGTCATCTCAGTTCACTGGTTTGAAGTGCCCTTCCCTTGCTGGAAAACCCAAAGTGTTTTTTATTCAGGCTTGTCAGGGGGATAACTACCAGAAAGGTATACCTGTTGAGACTGATTCAGAGGAGCAACCCTATTTAGAAATGGATTTATCATCACCTCAAACGAGATATATCCCGGATGAGGCTGTCTTTCTGCTGGGGA…	Template for CASP8-Exon-7-m6A-Mut1 (conserved)	for generating psiCheck2 m6A-null CASP8-Exon-7 3’UTR-Mut1 using Gibson Assembly
CASP8-Exon-7-m6A-Mut2 (all)	GAATTCGCGATCGCGAAGAGCTTCATTTTGAGATCAAGCCCCACGATGTCTGCACAGTAGAGCAAATCTATGAGATTTTGAAAATCTACCAACTCATGGTCCACAGTATCATGGTCTGCTTCATCTGCTGTATCCTCTCCCATGGAGTCAAGGGCATCATCTATGGCACTGATGGTCAGGAGGCCCCCATCTATGAGCTGTCATCTCAGTTCACTGGTTTGAAGTGCCCTTCCCTTGCTGGAAATCCCAAAGTGTTTTTTATTCAGGCTTGTCAGGGGGATATCTACCAGAAAGGTATACCTGTTGAGTCTGATTCAGAGGAGCAACCCTATTTAGAAATGGATTTATCATCACCTCAAACGAGATATATCCCGGATGAGGCTGTCTTTCTGCTGGGGA…	Template for CASP8-Exon-7-m6A-Mut2 (all)	for generating psiCheck2 m6A-null CASP8-Exon-7 3’UTR-Mut2 using Gibson Assembly
Key resources used in this study.
REAGENT or RESOURCE	SOURCE	IDENTIFIER
Antibodies
Anti-YTHDF2	Proteintech	Cat# 24744-1-AP RRID:AB_2687435
Anti-YTHDF2 (for Western Blot, C-term)	Abcam	Cat# ab220163
		RRID:AB_2868573
Anti-EIF4H	Proteintech	Cat# 11012-1-AP
		RRID:AB_2096035
Anti-MAGEA10	Cell Signaling Tech	Cat# 68978
		RRID:AB_2799757
Anti-SORT1	Proteintech	Cat# 12369-1-AP
		RRID:AB_2302242
Anti-MTA1	Cell Signaling Tech	Cat# 5646
		RRID:AB_10707367
Anti-EHMT2	Bethyl	Cat# A300-933A
		RRID:AB_2097663
Anti-SAMHD1	Bethyl	Cat# A303-691
		RRID:AB_11204405
Mouse anti-β-actin antibody	MP Biomedicals	Cat# 691001
		RRID:AB_2335127
Anti-ZTA(BZ1)	Santa Cruz	Cat# sc-53904
		RRID:AB_783257
Anti-RTA	Argene	Cat# 11-008, Discontinued
Anti-Myc	Cell Signaling Tech	Cat# 2278
		RRID:AB_490778
Anti-MTA2	Proteintech	Cat# 17554-1-AP
		RRID:AB_10638601
Anti-V5	Invitrogen/Thermo Fisher	Cat# R960-25
		RRID:AB_2556564
Anti-V5-HRP	Invitrogen/Thermo Fisher	Cat# R961-25
		RRID:AB_2556565
Anti-HA	Roche	Cat# 11-867-431-001
		RRID:AB_390919
Anti-HA-HRP	Cell Signaling Tech	Cat# 14031
		RRID:AB_2798368
Anti-V5 magnetic beads	MBL #M16711	Cat# NC0777490
		RRID:AB_10795284
Pierce Protein A/G magnetic beads	Thermo fisher Scientific	Cat# 88802
Anti-human IgG (for IgG cross-linking)	MP Biomedicals	Cat# 55087
		RRID:AB_2334305
Anti-PIAS1	Abcam	Cat# 109388
		RRID:AB_10867435
Anti-N6-methyladenosine (m6A)	Millipore	Cat# ABE572
		Discontinued
Anti-YTHDF1	Proteintech	Cat# 17479-1-AP
		RRID:AB_2217473
Anti-YTHDF3	Proteintech	Cat# 25537-1-AP
		RRID:AB_2847817
Anti-YTHDC1	Bethyl	Cat# A305-096A
		RRID:AB_2631491
Anti-YTHDC2	Proteintech	Cat# 27779-1-AP
Anti-ALKBH5	Proteintech	Cat# 16837-1-AP
		RRID:AB_2242665
Anti-FTO	Proteintech	Cat# 27226-1-AP
Anti-N6AMT1	Proteintech	Cat# 16211-1-AP
		RRID:AB_2147186
N6-mA Methyltransferase Antibody Sampler Kit	Cell Signaling Tech	Cat# 69159
METTL3 (D2I6O) Rabbit mAb 96391		RRID:AB_2800261
METTL14 (D8K8W) Rabbit mAb 51104		RRID:AB_2799383
Virilizer/VIRMA (D4N8B) Rabbit mAb 88358		RRID:AB_2800121
WTAP Antibody 56501		RRID:AB_2799512
Cleaved Caspase antibody sampler kit	Cell Signaling Tech	Cat# 9929
Cleaved Caspase-3 (Asp175) (5A1E) Rabbit mAb 9664		RRID:AB_2070042)
Cleaved Caspase-6 (Asp162) Antibody 9761		RRID:AB_2290879
Cleaved Caspase-7 (Asp198) (D6H1) Rabbit mAb 8438		RRID:AB_11178377
Cleaved Caspase-9 (Asp330) (E5Z7N) Rabbit mAb 52873		RRID:AB_2799423
Cleaved Caspase-9 (Asp315) Antibody (Human Specific) 9505		RRID:AB_2290727
Anti-Cleaved Caspase-8	Cell Signaling Tech	Cat# 9496
		RRID:AB_561381
Anti-caspase-8	Cell Signaling Tech	Cat# 9746
		RRID:AB_2275120
Anti-caspase-3	Santa Cruz	Cat# SC-7272
		RRID:AB_626803
Anti-caspase-6	Proteintech	Cat# 10198-1-AP
		RRID:AB_2259380
Anti-cleaved caspase substrate motif [DE(T/S)D] mix antibody	Cell Signaling Tech	Cat# 8698
		RRID:AB_2797652
Bacterial and Virus Strains
Biological Samples
Chemicals, Peptides, and Recombinant Proteins
Pan-caspase inhibitor (Z-VAD-FMK)	ApexBio	Cat# A1902
Caspase-3/7 inhibitor (Z-DEVD-FMK)	ApexBio	Cat# A1920
Caspase-8 inhibitor (Z-IETD-FMK)	ApexBio	Cat# B3232
Active human caspase group IV	ApexBio	Cat# K2060
12-O-Tetradecanoylphorbol-13-acetate (TPA)	Fisher Scientific	Cat# NC9325685
Sodium Butyrate (NaBu)	Millipore	Cat# 19137
Gemcitabine	Santa Cruz	Cat# SC-204763
TRizol	Thermo Fisher Scientific	Cat# 15596026
actinomycin D	Sigma	Cat# A1410
Critical Commercial Assays
Halo-tag protein purification kit	Promega	Cat# PAG6790
Lipofectamine 2000	Life Technologies	Cat# 11668019
Genomic DNA Purification Kit	Promega	Cat# A1120
Magna RIP RNA-binding protein immunoprecipitation kit	Millipore	Cat# 17-700
Deposited Data
Experimental Models: Cell Lines
Akata (EBV+)	Hayward Lab Collection	N/A
Akata-4E3 (EBV-)	Hayward Lab Collection	N/A
Akata (EBV+)-YTHDF2-sg1	This study	N/A
Akata (EBV+)-YTHDF2-sg2	This study	N/A
Akata (EBV+)-YTHDF2-sg3	This study	N/A
P3HR-1	ATCC	Cat# HTB-62
SNU-719	Hayward Lab Collection	N/A
293T cells	Hayward Lab Collection	N/A
Akata-(EBV+)-pLenti-C-Myc-Vector	This study	N/A
Akata-(EBV+)-pLenti-C-Myc-YTHDF2	This study	N/A
Akata (EBV+)-SAMHD1-sg1-pLX-Vector	This study	N/A
Akata (EBV+)-EHMT2-sg1	This study	N/A
Akata (EBV+)-EHMT2-sg2	This study	N/A
Akata (EBV+)-MTA1-sg1	This study	N/A
Akata (EBV+)-MTA1-sg2	This study	N/A
Akata (EBV+)-MTA1-sg3	This study	N/A
Akata (EBV+)-CASP3-sg1-CASP8-sg1-CASP6-sg1	This study	N/A
Akata (EBV+)-CASP3-sg1-CASP8-sg1-CASP6-sg2	This study	N/A
Akata (EBV+)-CASP8-sg1-YTHDF2-sg1	This study	N/A
Akata (EBV+)-sgNC-YTHDF2-sg1	This study	N/A
Akata (EBV+)-pLenti-C-Myc-Halo	This study	N/A
Akata (EBV+)-pLenti-C-Myc-YTHDF2-1-166	This study	N/A
Akata (EBV+)-pLenti-C-Myc-YTHDF2-167-367	This study	N/A
Akata (EBV+)-pLenti-C-Myc-YTHDF2-167-579	This study	N/A
Akata (EBV+)-pLenti-C-Myc-YTHDF2-368-579	This study	N/A
Akata-(EBV+)-YTHDF2-sg2-pLenti-C-Myc-Vector	This study	N/A
Akata-(EBV+)-YTHDF2-sg2-pLenti-C-Myc-YTHDF2 (PAMm)	This study	N/A
Akata-(EBV+)-YTHDF2-sg2-pLenti-C-Myc-YTHDF2- (PAMm) D166A/D367A	This study	N/A
Akata (EBV+)-pLenti-C-Myc-CASP8	This study	N/A
Akata (EBV+)-METTL3-sg1	This study	N/A
Akata (EBV+)-METTL3-sg2	This study	N/A
Akata (EBV+)-METTL14-sg1	This study	N/A
Akata (EBV+)-METTL14-sg2	This study	N/A
Akata (EBV+)-WTAP-sg1	This study	N/A
Akata (EBV+)-WTAP-sg2	This study	N/A
Akata (EBV+)-WTAP-sg3	This study	N/A
Akata (EBV+)-VIRMA-sg1	This study	N/A
Akata (EBV+)-VIRMA-sg2	This study	N/A
Akata (EBV+)-YTHDF3-sg1	This study	N/A
Akata (EBV+)-YTHDF3-sg2	This study	N/A
Akata (EBV+)-YTHDF3-sg3	This study	N/A
Akata (EBV+)-ALKBH5-sg1	This study	N/A
Akata (EBV+)-ALKBH5-sg2	This study	N/A
Akata (EBV+)-YTHDF1-sg1	This study	N/A
Akata (EBV+)-YTHDF1-sg2	This study	N/A
Akata (EBV+)-EIF4H-sg1	This study	N/A
Akata (EBV+)-EIF4H-sg2	This study	N/A
Akata (EBV+)-MAGEA10-sg1	This study	N/A
Akata (EBV+)-AMGEA1--sg2	This study	N/A
Akata (EBV+)-SORT1-sg1	This study	N/A
Akata (EBV+)-SORT1-sg2	This study	N/A
Recombinant DNA
pLenti-C-Myc-DDK-P2A-BSD	Origene	Cat# PS100103
pCMV6-Entry-YTHDF2	Origene	Cat# RC200038
pLenti-C-Myc-YTHDF2	This study	pKZ243
pLenti-C-Myc-YTHDF2 (with PAM mutated)	This study	pKZ249
pLenti-C-Myc-YTHDF2-D166A/D367A (with PAM mutated)	This study	pKZ254
pLenti-C-Myc-YTHDF2-1-166	This study	pKZ299
pLenti-C-Myc-YTHDF2-1-367	This study	pKZ300
pLenti-C-Myc-YTHDF2-167-367	This study	pKZ301
pLenti-C-Myc-YTHDF2-167-579	This study	pKZ307
pLenti-C-Myc-YTHDF2-368-579	This study	pKZ303
pLenti-C-Myc-Halo	This study	pKZ350
pLenti-C-Myc-CASP8	This study	pKZ351
lentiCRISPR v2-Puro vector	Addgene	Cat# 52961
lentiCRISPR v2-Blast vector	Addgene	Cat# 83480
lentiCRISPR v2-Hygro vector	Addgene	Cat# 91977
pMD2.G	Addgene	Cat# 12259
psPAX2	Addgene	Cat# 12260
YTHDF2-sg-1	This study	pKZ152
YTHDF2-sg-2	This study	pKZ153
YTHDF2-sg-3	This study	pKZ154
sg-NC (Non-targeting control, puromycin resistance)	This study	pKZ5
EHMT2-sg-1	This study	pKZ197
EHMT2-sg-2	This study	pKZ198
MTA1-sg-1	This study	pKZ231
MTA1-sg-2	This study	pKZ232
MTA1-sg-3	This study	pKZ233
pHTN HaloTag CMV-neo Vector	Promega	Cat# G7721
pHalo-V5-YTHDF2	This study	pKZ157
pHalo-V5-YTHDF2-D166A/D367A	This study	pKZ164
CASP3-sg-1 (Puromycin resistance)	This study	pKZ74
CASP8-sg-1 (Blasticidin resistance)	This study	pKZ140
CASP6-sg-1 (Hygromycin resistance)	This study	pKZ143
CASP6-sg-2 (Hygromycin resistance)	This study	pKZ144
sg-NC (Non-targeting control, blasticidin resistance)	This study	pKZ139
sg-NC (Non-targeting control, hygromycin resistance)	This study	pKZ145
pHalo-V5-YTHDF2-1-166	This study	pKZ220
pHalo-V5-YTHDF2-1-367	This study	pKZ221
pHalo-V5-YTHDF2-167-367	This study	pKZ222
pHalo-V5-YTHDF2-167-579	This study	pKZ227
pHalo-V5-YTHDF2-368-579	This study	pKZ228
pHalo-V5-METTL3	This study	pKZ216
pHalo-V5-METTL14	This study	pKZ217
pHalo-V5-WTAP	This study	pKZ237
pHalo-V5-WTAP D301A/D302A	This study	pKZ313
pHalo-V5-WTAP D301A	This study	pKZ312
pHalo-HA-CNOT1-SH	This study	pKZ236
METTL3-sg-1	This study	pKZ190
METTL3-sg-2	This study	pKZ191
METTL14-sg-1	This study	pKZ192
METTL14-sg-2	This study	pKZ193
WTAP-sg-1	This study	pKZ223
WTAP-sg-2	This study	pKZ224
WTAP-sg-3	This study	pKZ225
VIRMA-sg-1	This study	pKZ317
VIRMA-sg-2	This study	pKZ318
YTHDF3-sg-1	This study	pKZ322
YTHDF3-sg-2	This study	pKZ323
YTHDF3-sg-3	This study	pKZ332
YTHDF1-sg-1	This study	pKZ330
YTHDF1-sg-2	This study	pKZ331
ALKBH5-sg-1	This study	pKZ320
ALKBH5-sg-2	This study	pKZ321
EIF4H-sg-1	This study	pKZ324
EIF4H-sg-2	This study	pKZ325
MAGEA10-sg-1	This study	pKZ326
MAGEA10-sg-2	This study	pKZ327
SORT1-sg-1	This study	pKZ328
SORT1-sg-2	This study	pKZ329
psiCheck2 m6A-null	Stacy Horner Lab (Duke University)	N/A
psiCheck2 m6A-null CASP8-Exon-7 3’UTR WT	This study	pKZ264
psiCheck2 m6A-null CASP8-Exon-7 3’UTR m6A-Mut1 (conserved)	This study	pKZ335
psiCheck2 m6A-null CASP8-Exon-7 3’UTR m6A-Mut2 (all)	This study	pKZ334
Software and Algorithms
CaspDB	http://caspdb.sanfordburnham.org/browse.php
MeT-DB V2.0	http://180.208.58.19/metdb_v2/html/genome_browser.php
I-TASSER (Iterative Threading ASSEmbly Refinement)	https://zhanglab.ccmb.med.umich.edu/I-TASSER/
WebLogo	http://weblogo.threeplusone.com/create.cgi
COBALT (Constraint-based Multiple Alignment Tool)	https://www.ncbi.nlm.nih.gov/tools/cobalt/re_cobalt.cgi
Microsoft (Excel and Word)
Adobe Creative Cloud (Illustrator and Photoshop)

## Sheet: Table S1B
Table S1B. Caspase cleavage motif sequences (corresponding to cleavage sites in human YTHDF2, YTHDF1, YTHDF3 and WTAP) extracted from vertebrate species. Related to Figures 3, S2 and S7
Species	YTHDF2 D166	Species	YTHDF2 D367	Species	YTHDF1 D164	Species	YTHDF3 D168	Species	WTAP D302
>ailMel1.GL192357.1	SLGGAMIDGQSAFAS	>ailMel1.GL192357.1	GFGHNGVDGNGVGQS	>ailMel1.GL193326.1	SLGGTIVDGQTGFHS	>ailMel1.GL194411.1	SLGRAITDGQAGFGN	>ailMel1.GL193265.1	EGDTAEDDFPSSPGN
>allMis1.JH732681	SLGGAMIDGQSAXAN	>allMis1.JH732681	GFGQNGVDGNGVGQS	>allMis1.JH731409	SLGGTIVDGQTGFHN	>allMis1.JH732157	SLGRAIADGQAGFGN	>allMis1.JH733095	EGSGTEEDFPASPGN
>amaVit1.KB263598	SLGGAMIDGQSAFAN	>amaVit1.KB263598	GFGQNGVDGNGVGQA	>amaVit1.KB280410	SLGGTIVDGQTGFHN	>amaVit1.KB244031	SLGRAIADGQAGFGS	>amaVit1.KB274325	EGSGTEDDFPASPGN
>anaPla1.KB744461	SLGGAMIDGQSAFAS	>anoCar2.chrUn_GL344007	GFGQNGVDGTAVGQS	>anaPla1.KB742407	SLGGTIVDGQTGFHN	>anaPla1.KB742428	SLGRAIADGQAGFGS	>anaPla1.KB742815	EGSSTEDDFPASPGN
>anoCar2.chrUn_GL344007	SLGGAMIDGQSAFSS	>apaSpi1.KB930524	GFGQNGVDGNGVGQS	>anoCar2.chr4	SLGGTIVDGQTGFHN	>anoCar2.chr4	SLGRAIADGQAGFGN	>anoCar2.chr1	EGSGAEDDFPPSPSN
>apaSpi1.KB930524	SLGGAMIDGQSAFAN	>bosTau8.chr2	GFGHNGVDGNGVGQT	>apaSpi1.KB930083	SLGGTIVDGQTGFHN	>apaSpi1.KB930008	SLGRAIADGQAGFGN	>apaSpi1.KB931297	EGSGTEDDFPASPGN
>araMac1.KE091667	SLGRAIADGQAGFGS	>calJac3.chr7	GFGHNGVDGNGVGQS	>araMac1.KE091425	SLGGTIVDGQTGFHN	>araMac1.KE091667	SLGRAIADGQAGFGS	>araMac1.KE019038	EGSGTEDDFPASPGN
>astMex1.KB872151	SLGGAVIDGQSPFAN	>camFer1.KB016500	GFGHNGVDGNGVGQS	>astMex1.KB871688	SLGGTLVDGQTGFHS	>astMex1.KB882121	SLSRAIADGQAGFGS	>astMex1.KB882308	EASSADEDYPLSPGG
>bosTau8.chr2	SLGGAMIDGQSAFAS	>canFam3.chr2	GFGHNGVDGNGVGQS	>bosTau8.chr13	SLGGTIVDGQTGFHG	>bosTau8.chr14	SLGRAITDGQAGFGS	>bosTau8.chr9	EGDTAEDDFPSSPGN
>calJac3.chr7	SLGGAMIDGQSAFAN	>capHir1.chr2	GFGHNGVDGNGVGQT	>calJac3.chr5	SLGGTVVDGQPGFHS	>calJac3.chr16	SLGRAITDGQAGFGN	>calJac3.chr4	EGNTTEDDFPSSPGN
>camFer1.KB016500	SLGGAMIDGQSAFAS	>cavPor3.scaffold_25	GFGHNGVDGNGVGQS	>camFer1.KB016860	SLGGTIVDGQTGFHS	>camFer1.KB017095	SLGRAITDGQAGFGN	>camFer1.KB016679	EGDTTEDDFPSSPGN
>canFam3.chr2	SLGGAMIDGQSAFAS	>cerSim1.JH767739	GFGHNGVDGNGVGQS	>canFam3.chr24	SLGGTIVDGQTGFHS	>canFam3.chr29	SLGRAITDGQAGFGN	>canFam3.chr1	EGDTAEDDFPSSPGN
>capHir1.chr2	SLGGAMIDGQSAFAS	>cheMyd1.KB546907	GFGQNGVDGNGVGQS	>capHir1.KB010836	SLGGTIVDGQTGFHG	>capHir1.chr14	SLGRAITDGQAGFGN	>capHir1.chr9	EGDTAEDDFPPSPGN
>cavPor3.scaffold_25	SLGGAMIDGQSAFAN	>chiLan1.JH721912	GFGHNGVDGNGVGQS	>cavPor3.scaffold_119	SLGGSVVDGQTGFHS	>cavPor3.scaffold_0	SLGRAITDGQAGFGN	>cavPor3.scaffold_60	EGNTPEDDFASSPGS
>cerSim1.JH767739	SLGGAMIDGQSAFAS	>chlSab2.chr20	GFGHNGVDGNGVGQS	>cerSim1.JH767753	SLGGTIVDGQTGFHS	>cerSim1.JH767778	SLGRAITDGQAGFGN	>cerSim1.JH767814	EGETTEDDFPSSPGN
>cheMyd1.KB546907	SLGGAMIDGQSAFAN	>chrAsi1.JH823303	GFGHNGVDGNGVGQS	>cheMyd1.KB527578	SLGGTIVDGQTGFHN	>cheMyd1.KB533245	SLGRAIADGQAGFGS	>cheMyd1.KB550461	EGSGTEDDFPASPGN
>chiLan1.JH721912	SLGGAMIDGQSAFAN	>chrPic2.chrUn_KK082935v1	GFGQNGVDGNGVGQS	>chiLan1.JH721988	SLGGSVVDGQTGFHS	>chiLan1.JH721904	SLGRAITDGQAGFGN	>chiLan1.JH721899	EGSTPEDDFSSSPGS
>chlSab2.chr20	SLGGAMIDGQSAFAN	>colLiv1.KB375351	GFSQNGADGNGVGQS	>chlSab2.chr2	SLGGTVVDGQPGFHS	>chlSab2.chr8	SLGRAITDGQAGFGN	>chlSab2.chr13	EGNTTEDDFPSSPGN
>chrAsi1.JH823303	SLGGAMIDGQSAFAS	>conCri1.JH655885	GFGHNGVDGNGVGQS	>chrAsi1.JH823494	SLGGTIVDGQTGFHS	>chrAsi1.JH823292	SLGRAITDGQAGFGN	>chrAsi1.JH823373	EGNTAEDGFPSSPGN
>chrPic2.chrUn_KK082935v1	SLGGAMIDGQSAFAN	>criGri1.KE382643	GFGHNGVDGNGAGQS	>chrPic2.chrUn_KK088178v1	SLGGTIVDGQTGFHN	>chrPic2.chr2	SLGRAIADGQAGFGN	>chrPic2.chrUn_KK083053v1	EGSGTEDDFPASPGN
>colLiv1.KB375351	SLGGAMIDGQSAFAN	>dasNov3.JH566521	GFGHNGVDGNGVGQS	>colLiv1.KB375315	SLGGTIVDGQTGFHN	>colLiv1.KB375514	SLGRAIADGQAGFGS	>colLiv1.KB375565	EGSGTEDDFPASPGN
>conCri1.JH655885	SLGGAMIDGQSAFAS	>echTel2.JH980313	GFGHNGVDGNGVGQS	>criGri1.KE376941	SLGGTVVDGQTGFHS	>conCri1.JH655886	SLGRAITDGQAGFGS	>conCri1.JH655878	EGDSNEDDFPPSPGN
>criGri1.KE382643	SLGGAMIDGQSAFAN	>eleEdw1.JH947281	GFGHNGVDGNGVGQS	>danRer10.chr8	SLGGTLVDGQTGFPS	>criGri1.KE377844	SLGRAIADGQAGFGN	>danRer10.chr20	EASSADEDYPPSPDG
>danRer10.chr17	TLGGAMIDGQSPFAN	>eptFus1.JH977655	GFGHNGVDGNGVGQS	>dasNov3.JH582541	SLGGTVVDGQTGFHS	>danRer10.chr24	SLGRAIADGQAGFGS	>dasNov3.JH563250	EGNITEDDFASSPGN
>dasNov3.JH566521	SLGGAMIDGQSAFAN	>equCab2.chr2	GFGHNGVDGNGVGQS	>echTel2.JH980408	SLGGTIVDGQAGFHG	>dasNov3.JH569073	SLGRAITDGQAGFGN	>echTel2.JH980303	EGSAAEDGFPPSPGN
>echTel2.JH980313	SLGGAMIDGQSAFAN	>eriEur2.JH835465	GFGHNGVDGNGVGQS	>eleEdw1.JH947322	SLGGTIVDGQTGFHS	>echTel2.JH980295	SLGRAITDGQAGFGN	>eptFus1.JH977715	EGDTTEDGFPSSPGN
>eleEdw1.JH947281	SLGGAMIDGQSAFAN	>falChe1.KB397529	GFGQNGVDGNGVGQS	>eptFus1.JH977768	SLGGTIVDGQTGFHS	>eleEdw1.JH947137	SLGRAITDGQAGFGN	>equCab2.chr31	EGDTTEDDFPSSPGN
>eptFus1.JH977655	SLGGAMIDGQSAFAS	>falPer1.KB390958	GFGQNGVDGNGVGQS	>equCab2.chr22	SLGGTIVDGQTGFHS	>eptFus1.JH977630	SLGRAITDGQAGFGN	>eriEur2.JH836190	EGDAAEEDSAGPPGN
>equCab2.chr2	SLGGAMIDGQSAFAS	>felCat8.chrC1	GFGHNGVDGNGVGPS	>eriEur2.JH835410	SLGGTIVDGQTGFHS	>equCab2.chr9	SLGRAITDGQAGFGN	>falChe1.KB398104	EGSGTEDDFPASPGN
>eriEur2.JH835465	SLGGAMIDGQSAFAS	>ficAlb2.chr23	GFAQNGVDGNGMGQA	>falChe1.KB398169	SLGGTIVDGQTGFHN	>eriEur2.JH835302	SLGRAITDGQAGFGS	>falPer1.KB390387	EGSGTEDDFPASPGN
>falChe1.KB397529	SLGGAMIDGQSAFAN	>gadMor1.HE570573	GFAD---GGGVAGQS	>falPer1.KB391024	SLGGTIVDGQTGFHN	>falChe1.KB398110	SLGRAIADGQAGFGS	>felCat8.chrB2	EGDTAEDDFPSSPGN
>falPer1.KB390958	SLGGAMIDGQSAFAN	>galGal4.chr23	GFGQNGTEGGGVGAA	>felCat8.chrA3	SLGGTIVDGQTGFHS	>falPer1.KB390567	SLGRAIADGQAGFGS	>ficAlb2.chr3	EGSGTEDDFPASPGN
>felCat8.chrC1	SLGGAMIDGQSAFAS	>geoFor1.JH740018	GFGQNGVDGNGVGQA	>ficAlb2.chr20	SLGGTIVDGQTGFHN	>felCat8.chrF2	SLGRAITDGQAGFGN	>fr3.chr16	EVSSTEEDFPMSPEA
>ficAlb2.chr23	SLGGAMIDGQSAFAS	>gorGor3.chr1	GFGHNGVDGNGVGQS	>fr3.chr3	SLGGTLVDGQTGFHS	>ficAlb2.chr2	SLGRAIADGQAGFGS	>gadMor1.HE569478	EVSSTEEDFPMS---
>fr3.chr2	SLGGAMIDGQSPFAN	>hetGla2.JH602077	GFGHNGVDGNGVGQS	>gadMor1.HE570301	SLGGTLVDGQTGFHS	>fr3.chr10	SLGRAIADGQAGFGS	>galGal4.chr3	EGSSTEDDFPASPGN
>gadMor1.HE570573	SLGGAMIDGQSPFAN	>hg38.chr1	GFGHNGVDGNGVGQS	>galGal4.chr20	SLGGTIVDGQTGFHN	>gadMor1.HE567069	SLGRAIADGQAGFSS	>gasAcu1.chrXVIII	EVSSTEEDFPMSPEA
>galGal4.chr23	SLGGAMIDGQSAFAS	>jacJac1.JH725597	GFGHNGVDGNGVGQS	>gasAcu1.chrXII	SLGGTLVDGQTGFHS	>galGal4.chr2	SLGRAIADGQAGFGS	>geoFor1.JH739982	EGSGTEDDFPASPGN
>gasAcu1.chrXV	SLGGAMIDGPSPFAN	>latCha1.JH126714	GFGQNGVDSNGLGQP	>geoFor1.JH739927	SLGGTIVDGQTGFHN	>gasAcu1.chrXXI	SLGRAITDGQAGFGS	>gorGor3.chr6	EGNTTEDDFPSSPGN
>geoFor1.JH740018	SLGGAMIDGQSAFAN	>lepWed1.KB715806	GFGHNGVDGNGVGQS	>gorGor3.chr20	SLGGTVVDGQPGFHS	>geoFor1.JH739936	SLGRAIADGQAGFGS	>hapBur1.JH425364	EVSSTEEDFPMSPEA
>gorGor3.chr1	SLGGAMVDGQSAFAN	>loxAfr3.scaffold_34	GFGHNGVDGNGVGQS	>hapBur1.JH425456	SLGGTLVDGQTGFHS	>gorGor3.chr8	SLGRAITDGQAGFGN	>hetGla2.JH602168	EGNTTEDGFPSSPGS
>hapBur1.JH425393	SLGGAMIDGQSPFAN	>macEug2.GL117957	GFGHNGVDGNGVGQS	>hetGla2.JH602054	SLGGSVVDGQTGFHS	>hapBur1.JH425322	SLGRAITDGQAGFGS	>hg38.chr6	EGNTTEDDFPSSPGN
>hetGla2.JH602077	SLGGAMIDGQSAFAN	>macFas5.chr1	GFGHNGVDGNGVGQS	>hg38.chr20	SLGGTVVDGQPGFHS	>hetGla2.JH602057	SLGRAITDGQAGFGN	>jacJac1.JH725440	EGNTTEDDFPSSPGN
>hg38.chr1	SLGGAMIDGQSAFAN	>melGal1.chr3	GFSQNGSENFGLGVV	>jacJac1.JH725567	SLGGTVVDGQTGFHS	>hg38.chr8	SLGRAITDGQAGFGN	>latCha1.JH126989	EANSAEEEFPSSPGN
>jacJac1.JH725597	SLGGAMIDGQSAFAN	>melUnd1.JH556432	GFGQNGVDGNGVGQA	>latCha1.JH126727	SLGGTIVDGQAGFPS	>jacJac1.JH725447	SLGRAITDGQAGFGN	>lepOcu1.chrLG1	EVSSTEEDFPSSPSN
>latCha1.JH126714	SLGGAMIDGQSAFAN	>micOch1.chr10	GFGHNGVDGNGVGQS	>lepOcu1.chrLG18	SLGGTLVDGQTGFHN	>latCha1.JH127714	SLGRAIADGQAGFGS	>lepWed1.KB715138	EGDTAEDDFPSSPGN
>lepOcu1.chrLG6	SLGGAMIDGQSPFAS	>mm10.chr4	GFGHNGVDGNGVGQS	>lepWed1.KB718594	SLGGTIVDGQTGFHS	>lepOcu1.chrLG9	SLGRAIADGQAGFGS	>loxAfr3.scaffold_69	EGSATADDFPCSPGS
>lepWed1.KB715806	SLGGAMIDGQSAFAS	>monDom5.chr4	GFGHNGVDGNGVGQS	>loxAfr3.scaffold_121	SLGGTIVDGQTGFHS	>lepWed1.KB721933	SLGRAITDGQAGFGN	>macEug2.GL084437	EGNTTEDDFPTSPGN
>loxAfr3.scaffold_34	SLGGAMIDGQSAFAN	>musFur1.GL896903	GFGHNGVDGNGVGQS	>macFas5.chr10	SLGGTVVDGQPGFHS	>loxAfr3.scaffold_8	SLGRAITDGQAGFGN	>macFas5.chr4	EGNTTEDDFPSSPGN
>macEug2.GL125936	SLGRAITDGQAGFGN	>myoDav1.KB116655	GFGHNGVDGNGVGQS	>mayZeb1.JH720507	SLGGTLVDGQTGFHS	>macEug2.GL125936	SLGRAITDGQAGFGN	>mayZeb1.JH720641	EVSSTEEDFPMSPEA
>macFas5.chr1	SLGGAMIDGQSAFAN	>myoLuc2.GL429964	GFGHNGVDGNGVGQS	>melGal1.chr22	SLGGTIVDGQTGFHN	>macFas5.chr8	SLGRAITDGQAGFGN	>melGal1.chr2	EGSSTEDDFPASPGN
>mayZeb1.JH720498	SLGGAMIDGQSPFAN	>nomLeu3.chr24	GFGHNGVDGNGVGQS	>melUnd1.JH556578	SLGGTIVDGQTGFHN	>mayZeb1.JH720508	SLGRAITDGQAGFGS	>melUnd1.JH556604	EGSGTEDDFPASPGN
>melGal1.chr25	SLGGAMIDGQSAFAS	>ochPri3.JH802109	GFGHNGVDGNGVGQS	>mesAur1.KB708174	SLGGTVVDGQTGFHN	>melGal1.chr3	SLGRAIADGQAGFGS	>mesAur1.KB708131	EGNTTEDDFPSSSGN
>melUnd1.JH556432	SLGGAMIDGQSAFAN	>odoRosDiv1.KB228911	GFGHNGVDGNGVGQS	>micOch1.chrLG8	SLGGTVVDGQTGFHS	>melUnd1.JH556613	SLGRAIADGQAGFGS	>micOch1.chrLG9	EGNTTEDDFPSSSGN
>micOch1.chr10	SLGGAMIDGQSAFAN	>orcOrc1.KB316860	GFGHNGVDGNGVGQS	>mm10.chr2	SLGGTVVDGQTGFHS	>mesAur1.KB708132	SLGRAIADGQAGFGN	>mm10.chr17	EGSTPEDDFPSSSGN
>mm10.chr4	SLGGAMIDGQSAFAN	>ornAna1.Contig6859	GFGPGGAEGGGAGGP	>monDom5.chr1	SLGGTIVDGQTGFHN	>micOch1.chrLG5	SLGRAITDGQAGFGN	>monDom5.chr2	EGNTTEDDFPTSPGN
>monDom5.chr4	SLGGAMIDGQSAFAN	>oryAfe1.JH863749	GFGHNGVDGNGVGQS	>musFur1.GL896972	SLGGTIVDGQTGFHG	>mm10.chr3	SLGRAITDGQAGFGN	>musFur1.GL897057	EGDTAEDDFPSSPGN
>musFur1.GL896903	SLGGAMIDGQSAFAS	>oryCun2.chr13	GFGHNGVDGNGVGQS	>myoDav1.KB111544	SLGGTIVDGQTGFHN	>monDom5.chr3	SLGRAITDGQAGFGN	>myoDav1.KB102797	EGDTTEDGFPSSPGN
>myoDav1.KB116655	SLGGAMIDGQSAFAS	>otoGar3.GL873703	GFGHNGVDGNGVGQS	>myoLuc2.GL430985	SLGGTIVDGQTGFHS	>musFur1.GL897074	SLGRAITDGQAGFGS	>myoLuc2.GL430272	EGDTTEDGFPSSPGN
>myoLuc2.GL429964	SLGGAMIDGQSAFAS	>oviAri3.chr2	GFGHNGVDGNGVGQT	>neoBri1.JH422317	SLGGTLVDGQTGFHS	>myoDav1.KB111232	SLGRAITDGQAGFGN	>neoBri1.JH422297	EVSSTEEDFPMSPEA
>neoBri1.JH422329	SLGGAMIDGQSPFAN	>panHod1.KE110776	GFGHNGVDGNGVGQT	>nomLeu3.chr13	SLGGTVVDGQPGFHS	>myoLuc2.GL429844	SLGRAITDGQAGFGN	>nomLeu3.chr3	EGNTTEDDFPSSPGN
>nomLeu3.chr24	SLGGAMIDGQSAFAN	>panTro4.chr1	GFGHNGVDGNGVGQS	>ochPri3.JH802083	SLGGTVVEGQAGFHS	>neoBri1.JH422306	SLGRAITDGQAGFGS	>ochPri3.JH802137	EGSAADGDFPSSPGN
>ochPri3.JH802109	SLGGAMIDGQSAFAN	>papAnu2.chr1	GFGHNGVDGNGVGQS	>octDeg1.JH651709	SLGGSVVDGQTGFHS	>nomLeu3.chr16	SLGRAITDGQAGFGN	>octDeg1.JH651627	GGSTPEDDFASSPGS
>odoRosDiv1.KB228911	SLGGAMIDGQSAFAS	>pelSin1.JH205562	GFGQNGVDGNGVGQS	>odoRosDiv1.KB229347	SLGGTIVDGQTGFHS	>ochPri3.JH802091	SLGRAITDGQTGFGN	>odoRosDiv1.KB229007	EGDTAEDDFPSSPGN
>orcOrc1.KB316860	SLGGAMIDGQSAFAS	>ponAbe2.chr1	GFGHNGVDGNGVGQS	>orcOrc1.KB317006	SLGGTIVDGQTGFHS	>octDeg1.JH651667	SLGRAITDGQAGFGN	>orcOrc1.KB316945	EGDTAEDDFPSSPGN
>oreNil2.chrLG19	SLGGAMIDGQSPFAN	>pseHum1.KB221249	GFSQNGADGNGVGQA	>oreNil2.chrLG20	SLGGTLVDGQTGFHS	>odoRosDiv1.KB228967	SLGRAITDGQAGFGN	>oreNil2.chrLG15	EVSSTEEDFPMSPEA
>ornAna1.Contig6859	SLGGAMIDGQSAFAS	>pteAle1.KB031148	GFGHNGVDGNGVGQS	>ornAna1.Ultra337	SLGGTIVDGQTGFHN	>orcOrc1.KB316908	SLGRAITDGQAGFGN	>ornAna1.Ultra61	EGSNAEDDFPPSPGD
>oryAfe1.JH863749	SLGGAMIDGQSAFAN	>pteVam1.scaffold_878	GFGHNGVDGNGVGQS	>oryAfe1.JH864187	SLGGTIVDGQTGFHS	>oreNil2.chrLG9	SLGRAITDGQAGFGS	>oryAfe1.JH863853	EGNTAEEDFPPSPGN
>oryCun2.chr13	SLGGAMIDGQSAFAN	>rheMac3.chr1	GFGHNGVDGNGVGQS	>oryCun2.chrUn0865	SLGGTVVDGQTGFHS	>ornAna1.chr7	SLGRAIADGQAGFGS	>oryCun2.chr12	EGDATEDDFASSPGS
>oryLat2.chr22	SLGGAMIDGQSPFAN	>rn6.chr5	GFGHNGVDGNGVGQS	>oryLat2.chr7	SLGGTLVDGQTGFHS	>oryAfe1.JH863778	SLGRAITDGQAGFGN	>oryLat2.chr24	EVSSTEEDFPMSPDA
>otoGar3.GL873703	SLGGAMIDGQSAFAN	>saiBol1.JH378198	GFGHNGVDGNGVGQS	>otoGar3.GL873542	SLGGTVVDGQTGFHS	>oryCun2.chr3	SLGRAITDGQAGFGN	>otoGar3.GL873575	EGNTTEDDFPSSPGN
>oviAri3.chr2	SLGGAMIDGQSAFAS	>sarHar1.chr3_GL849748_random	GFGHNGVDGNGVGQS	>oviAri3.chr13	SLGGTIVDGQTGFHG	>oryLat2.chr20	SLSRAIADGQAGFGS	>oviAri3.chr8	EGDTAEDDFAPSPGN
>panHod1.KE110776	SLGGAMIDGQSAFAS	>sorAra2.JH798154	GFGHNGVDGNGVGQS	>panHod1.KE115059	SLGGTIVDGQTGFHG	>otoGar3.GL873774	SLGRAITDGQAGFGN	>panHod1.KE117831	EGDTAEDDFPPSPGN
>panTro4.chr1	SLGGAMIDGQSAFAN	>speTri2.JH393284	GFGHNGVDGNGVGQS	>panTro4.chr20	SLGGTVVDGQPGFHS	>oviAri3.chr9	SLGRAITDGQAGFGN	>panTro4.chr6	EGNTTEDDFPSSPGN
>pelSin1.JH205562	SLGGAMIDGQSAFAN	>susScr3.chr6	GFGHNGVDGNGVGQS	>papAnu2.chr10	SLGGTVVDGQPGFHS	>panHod1.KE115307	SLGRAITDGQAGFGN	>papAnu2.chr4	EGNTTEDDFPSSPGN
>petMar2.GL477114	S--APVMDGSGGFQG	>taeGut2.chr23_ABQF01063897_random	GFGQNGVDGNGVGQA	>pelSin1.JH209542	SLGGTIVDGQTGFHN	>papAnu2.chr8	SLGRAITDGQAGFGN	>pelSin1.JH206637	EGSGTEDDFPASPGN
>ponAbe2.chr1	SLGGAMIDGQSAFAN	>triMan1.JH594654	GFGHNGVDGNGVGQS	>petMar2.GL477114	AQLSPVMDGSGGFQG	>pelSin1.JH206125	SLGRAIADGQAGFGN	>ponAbe2.chr6	EGNTTEDDFPSSPGN
>pseHum1.KB221249	SLGGAMIDGQSAFAS	>tupChi1.KB364441	GFGHSGADGNGVGQS	>ponAbe2.chr20	SLGGTVVDGQPGFHS	>pseHum1.KB221189	SLGRAIADGQAGFGS	>pseHum1.KB221191	EGSGTEDDFPASPGN
>pteAle1.KB031148	SLGGAMIDGQSAFAS	>turTru2.JH473586	GFGHNGVDGNGVGQS	>pseHum1.KB221209	SLGGTIVDGQTGFHN	>pteAle1.KB031134	SLGRAITDGQAGFGS	>pteAle1.KB030789	EGDTTEDDFPPSPGN
>pteVam1.scaffold_878	SLGGAMIDGQSAFAS	>vicPac2.KB632436	GFGHNGVDGNGVGQS	>pteAle1.KB031072	SLGGSVVDGQAGFAS	>pteVam1.scaffold_1443	SLGRAITDGQAGFGS	>pteVam1.scaffold_946	EGDTTEDDFPPSPGN
>punNye1.JH419215	SLGGAMIDGQSPFAN	>zonAlb1.KB913260	GFGQNGVDGNGVGQA	>pteVam1.scaffold_12521	SLGGSVVDGQAGFAS	>punNye1.JH419212	SLGRAITDGQAGFGS	>punNye1.JH419246	EVSSTEEDFPMSPEA
>rheMac3.chr1	SLGGAMIDGQSAFAN			>punNye1.JH419305	SLGGTLVDGQTGFHS	>rheMac3.chr8	SLGRAITDGQAGFGN	>rheMac3.chr4	EGNTTEDDFPSSPGN
>rn6.chr5	SLGGAMIDGQSAFAN			>rheMac3.chr10	SLGGTVVDGQPGFHS	>rn6.chr2	SLGRAITDGQAGFGN	>rn6.chr1	EGSTPEDDFPSSSGN
>saiBol1.JH378198	SLGGAMIDGQSAFAN			>rn6.chr3	SLGGTVVDGQTGFHS	>saiBol1.JH378179	SLGRAITDGQAGFGN	>saiBol1.JH378164	EGNTTEDDFPSSPGN
>sarHar1.chr3_GL849748_random	SLGGAMIDGQSAFAN			>saiBol1.JH378156	SLGGTVVDGQPGFHS	>sarHar1.chr2_GL841251_random	SLGRAITDGQAGFGN	>sarHar1.chr4_GL856967_random	EGNTTEDDFPTSPGN
>sorAra2.JH798154	SLGGAMIDGQSAFAS			>sarHar1.chr1_GL834660_random	SLGGTIVDGQTGFHN	>sorAra2.JH798151	SLGRAITDGQAGFGN	>sorAra2.JH798147	EGDTTEDASPPSPGN
>speTri2.JH393284	SLGGAMIDGQSAFAN			>sorAra2.JH798301	SLGGTVMDGQTSFPG	>speTri2.JH393306	SLGRAITDGQAGFGN	>speTri2.JH393299	EGNTTEDDFPSSPGN
>susScr3.chr6	SLGGAMIDGQSAFAS			>speTri2.JH393324	SLGGTVVDGQTGFHS	>susScr3.chr4	SLGRAITDGQAGFGN	>susScr3.chr1	EGDTTEDDFPPSPGS
>taeGut2.chr23_ABQF01063897_random	SLGGAMIDGQSAFAN			>taeGut2.chr20	SLGGTIVDGQTGFHN	>taeGut2.chr2	SLGRAIADGQAGFGS	>taeGut2.chr3	EGSGTEDDFPASPGN
>takFla1.KE120542	SLGGAMIDGQSPFAN			>takFla1.KE120952	SLGGTLVDGQTGFHS	>takFla1.KE120593	SLGRAIADGQAGFGS	>takFla1.KE120488	EVSSTEEDFPMSPEA
>tetNig2.chr10	SLGGAMIDGQSPFAN			>tetNig2.chrUn_random	SLGGTLVDGQTGFHS	>tetNig2.chr6	SLGRAIADGQAGFGS	>tetNig2.chr14	EVSSTEEDFPMSPEA
>triMan1.JH594654	SLGGAMIDGQSAFAS			>triMan1.JH594614	SLGGTIVDGQTGFHS	>triMan1.JH594624	SLGRAITDGQAGFGS	>triMan1.JH594608	EGNTTEDDFPCSPGN
>tupChi1.KB364441	SLGGAMIDGQSAFAS			>tupChi1.KB365278	SLGGTVVDGQAGFHG	>tupChi1.KB369494	SLGRAITDGQAGFGN	>tupChi1.KB320787	EGNAAEDDFPPSPGN
>turTru2.JH473586	SLGGAMIDGQSAFAS			>turTru2.JH488700	SLGGTIVDGQTGFHS	>turTru2.JH488105	SLGRAITDGQAGFGN	>turTru2.JH475982	EGDTAEDDFPSSPGN
>vicPac2.KB632436	SLGGAMIDGQSAFAS			>vicPac2.KB632533	SLGGTIVDGQTGFHS	>vicPac2.KB632479	SLGRAITDGQAGFGN	>vicPac2.KB632440	EGDATEDDFPSSPGN
>xenTro7.KB021656	SLGRAIADGQAGFGS			>xenTro7.KB022665	SLGGTIVDGQTGFHN	>xenTro7.KB021656	SLGRAIADGQAGFGS	>xenTro7.KB021654	EGSSTEEDFSASPIN
>xipMac1.JH557146	SLGGAMIDGQSPFAN			>xipMac1.JH556726	SLGGTLVDGQTGFHS	>xipMac1.JH556681	SLGRAITDGQAGFGS	>xipMac1.JH556741	EVSSAEEDFPMSPDT
>zonAlb1.KB913260	SLGGAMIDGQSAFAN			>zonAlb1.KB913110	SLGGTIVDGQTGFHN	>zonAlb1.KB913038	SLGRAIADGQAGFGS	>zonAlb1.KB913098	EGSGTEDDFPASPGN

## Sheet: Table S1C
Table S1C. M6A motif sequences (corresponding to putative m6A motifs in human CASP8-Exon 7) extracted from vertebrate species. Related to Figure 5.
Species	Motif-1	Species	Motif-2	Species	Motif-3	Species	Motif-4	Species	Motif-5	Species	Motif-6	Species	Motif-7	Species	Motif-8	Species	Motif-9	Species	Motif-10	Species	Motif-11	Species	Motif-12	Species	Motif-13	Species	Motif-14	Species	Motif-15
>ailMel1.GL192445.1	TGTGT	>ailMel1.GL192445.1	AGACT	>ailMel1.GL192445.1	GGACC	>ailMel1.GL192445.1	TAGCA	>ailMel1.GL192445.1	GGATT	>ailMel1.GL192445.1	AGACA	>ailMel1.GL192445.1	GGGCA	>ailMel1.GL192445.1	TGACT	>ailMel1.GL192445.1	AAGCC	>ailMel1.GL192445.1	TAACT	>ailMel1.GL192445.1	AGACT	>ailMel1.GL192445.1	TGACT	>ailMel1.GL192445.1	TAATT	>ailMel1.GL192445.1	AAACC	>ailMel1.GL192445.1	GAACC
>allMis1.JH736522	TGAGA	>allMis1.JH736522	AGACC	>allMis1.JH736522	GGACC	>allMis1.JH736522	GAATA	>allMis1.JH736522	GGACT	>allMis1.JH736522	AGATA	>allMis1.JH736522	GGGCA	>allMis1.JH736522	TGACC	>allMis1.JH736522	AAACC	>allMis1.JH736522	CGCTT	>allMis1.JH736522	AAACA	>allMis1.JH736522	AGACT	>allMis1.JH736522	GGATT	>allMis1.JH736522	AAGCC	>allMis1.JH736522	GTACA
>amaVit1.KB275098	TGAAG	>amaVit1.KB275098	AGATC	>amaVit1.KB275098	AGACC	>amaVit1.KB275098	GGACA	>amaVit1.KB275098	Agact	>amaVit1.KB275098	GAAAA	>amaVit1.KB275098	GGGCA	>amaVit1.KB275098	TAACC	>amaVit1.KB275098	AAACC	>amaVit1.KB275098	TGCTT	>amaVit1.KB275098	AAACA	>amaVit1.KB275098	AGACT	>amaVit1.KB275098	AGATT	>amaVit1.KB275098	AAGCC	>amaVit1.KB275098	GGACC
>anaPla1.KB742719	tgagc	>anaPla1.KB742719	agacC	>anaPla1.KB742719	AGATC	>anaPla1.KB742719	TGACA	>anaPla1.KB742719	agact	>anaPla1.KB742719	aaaaa	>anaPla1.KB742719	GGACA	>anaPla1.KB742719	TGACC	>anaPla1.KB742719	AAACC	>anaPla1.KB742719	TGCTC	>anaPla1.KB742719	AAACA	>anaPla1.KB742719	AGACT	>anaPla1.KB742719	AGACT	>anaPla1.KB742719	AAGCT	>anaPla1.KB742719	GAAGC
>anoCar2.chrUn_GL343478	TGGAG	>anoCar2.chrUn_GL343478	TGACC	>anoCar2.chrUn_GL343478	AAACT	>anoCar2.chrUn_GL343478	AGACA	>anoCar2.chrUn_GL343478	GGACT	>anoCar2.chrUn_GL343478	TGAAT	>anoCar2.chrUn_GL343478	GGAAA	>anoCar2.chrUn_GL343478	TCATG	>anoCar2.chrUn_GL343478	AAGCC	>anoCar2.chrUn_GL343478	AAAGA	>anoCar2.chrUn_GL343478	AAACA	>apaSpi1.KB931153	AGACT	>apaSpi1.KB931153	GGATT	>apaSpi1.KB931153	AAGCA	>apaSpi1.KB931153	GCACG
>apaSpi1.KB931153	TGAGA	>apaSpi1.KB931153	AGACC	>apaSpi1.KB931153	GGATC	>apaSpi1.KB931153	TGCCC	>apaSpi1.KB931153	CGACT	>apaSpi1.KB931153	TGATA	>apaSpi1.KB931153	GGGCA	>apaSpi1.KB931153	TAACC	>apaSpi1.KB931153	AAACC	>apaSpi1.KB931153	CACAT	>apaSpi1.KB931153	AAACC	>araMac1.KE078176	AGACT	>araMac1.KE078176	AGATT	>araMac1.KE078176	AAGCC	>araMac1.KE078176	GGACC
>araMac1.KE078176	TGAAA	>araMac1.KE078176	AGATC	>araMac1.KE078176	AGACC	>araMac1.KE078176	GGACA	>araMac1.KE078176	AGACT	>araMac1.KE078176	GAAAA	>araMac1.KE078176	GGGCA	>araMac1.KE078176	TAACC	>araMac1.KE078176	AAACC	>araMac1.KE078176	TGCTT	>araMac1.KE078176	CAACA	>astMex1.KB882244	AGACT	>astMex1.KB882244	AAACT	>astMex1.KB882244	GGAGA	>astMex1.KB882244	GAACC
>astMex1.KB871651	TGGAA	>bosTau8.chr2	AGACC	>astMex1.KB882244	GGA--	>astMex1.KB882244	CT---	>bosTau8.chr2	AGACT	>astMex1.KB882244	TTATG	>astMex1.KB882244	GGTGG	>astMex1.KB882244	TGATG	>astMex1.KB882244	AAACC	>astMex1.KB882244	AGAAA	>astMex1.KB882244	AGTCA	>bosTau8.chr2	TGACT	>bosTau8.chr2	AAACT	>bosTau8.chr2	AAACA	>bosTau8.chr2	GGGCC
>bosTau8.chr2	TGGAT	>calJac3.chr6	TGACT	>bosTau8.chr2	GGACC	>bosTau8.chr2	AAACA	>calJac3.chr6	GGACT	>bosTau8.chr2	AAACA	>bosTau8.chr2	GGGCA	>bosTau8.chr2	TGACC	>bosTau8.chr2	AAACC	>bosTau8.chr2	CAAGT	>bosTau8.chr2	AGACC	>calJac3.chr6	TGACT	>calJac3.chr6	TAACT	>calJac3.chr6	AAACC	>calJac3.chr6	GAACC
>calJac3.chr6	TGAGC	>camFer1.KB017491	GGACT	>calJac3.chr6	GGACC	>calJac3.chr6	TAACA	>camFer1.KB017491	GGACT	>calJac3.chr6	AGACA	>calJac3.chr6	GGACA	>calJac3.chr6	TGACA	>calJac3.chr6	AAACC	>calJac3.chr6	TAACT	>calJac3.chr6	AGACT	>camFer1.KB017491	AGACT	>camFer1.KB017491	CAACT	>camFer1.KB017491	AAGCA	>camFer1.KB017491	GGACT
>camFer1.KB017491	TGAGC	>canFam3.chr37	AGATG	>camFer1.KB017491	GGACC	>camFer1.KB017491	TGACA	>canFam3.chr37	GGATT	>camFer1.KB017491	AGACA	>camFer1.KB017491	GGGCA	>camFer1.KB017491	TGACC	>camFer1.KB017491	AAGCC	>camFer1.KB017491	TAAAT	>camFer1.KB017491	AGACT	>canFam3.chr37	TGACT	>canFam3.chr37	CAACT	>canFam3.chr37	AAACC	>canFam3.chr37	GGACA
>canFam3.chr37	TGAGT	>capHir1.chr2	AGACC	>canFam3.chr37	GGACC	>canFam3.chr37	TAGCA	>capHir1.chr2	AGACT	>canFam3.chr37	AGACA	>canFam3.chr37	GGGCA	>canFam3.chr37	TGACC	>canFam3.chr37	AAGCC	>canFam3.chr37	TAAAT	>canFam3.chr37	AGACT	>capHir1.chr2	TGACT	>capHir1.chr2	CAACT	>capHir1.chr2	AAGCA	>capHir1.chr2	GGACC
>capHir1.chr2	TGGAC	>cavPor3.scaffold_104	AGATC	>capHir1.chr2	GGACC	>capHir1.chr2	AACCA	>cavPor3.scaffold_104	GGACT	>capHir1.chr2	AAACA	>capHir1.chr2	GGGCA	>capHir1.chr2	TGACC	>capHir1.chr2	AAACC	>capHir1.chr2	TAAGT	>capHir1.chr2	AGACC	>cavPor3.scaffold_104	TGACT	>cavPor3.scaffold_104	CAGCT	>cavPor3.scaffold_104	AGACC	>cavPor3.scaffold_104	GAACC
>cavPor3.scaffold_104	TGGGC	>cerSim1.JH767742	AGACT	>cavPor3.scaffold_104	GGACC	>cavPor3.scaffold_104	CGACA	>cerSim1.JH767742	AGACT	>cavPor3.scaffold_104	GAACA	>cavPor3.scaffold_104	GGGCA	>cavPor3.scaffold_104	TGACC	>cavPor3.scaffold_104	AAACC	>cavPor3.scaffold_104	GAACT	>cavPor3.scaffold_104	AGACT	>cerSim1.JH767742	TGACT	>cerSim1.JH767742	CAACT	>cerSim1.JH767742	GAACC	>cerSim1.JH767742	GGACC
>cerSim1.JH767742	TGAGC	>cheMyd1.KB601989	AAACC	>cerSim1.JH767742	GGACC	>cerSim1.JH767742	TGACA	>cheMyd1.KB601989	GGACT	>cerSim1.JH767742	AGACA	>cerSim1.JH767742	GGGCA	>cerSim1.JH767742	TAATT	>cerSim1.JH767742	AAACC	>cerSim1.JH767742	TAACT	>cerSim1.JH767742	AGACC	>cheMyd1.KB601989	TGATA	>cheMyd1.KB601989	AGACT	>cheMyd1.KB601989	ATACA	>cheMyd1.KB601989	GCAGC
>cheMyd1.KB601989	TGAAA	>chiLan1.JH721863	GGATT	>cheMyd1.KB601989	GGACC	>cheMyd1.KB601989	CAACA	>chiLan1.JH721863	GGACT	>cheMyd1.KB601989	CGAAA	>cheMyd1.KB601989	AGACT	>cheMyd1.KB601989	TGGTC	>cheMyd1.KB601989	AAACC	>cheMyd1.KB601989	GACAG	>cheMyd1.KB601989	AAGAA	>chiLan1.JH721863	TGACT	>chiLan1.JH721863	CAGCT	>chiLan1.JH721863	AGACT	>chiLan1.JH721863	GCAGC
>chiLan1.JH721863	TAGAT	>chlSab2.chr10	TGACT	>chiLan1.JH721863	AGACC	>chiLan1.JH721863	CAACC	>chlSab2.chr10	GGATT	>chiLan1.JH721863	GAACA	>chiLan1.JH721863	GGGCA	>chiLan1.JH721863	TGACC	>chiLan1.JH721863	AAACC	>chiLan1.JH721863	GAACT	>chiLan1.JH721863	AGACC	>chlSab2.chr10	TGACT	>chlSab2.chr10	TAATT	>chlSab2.chr10	AAACC	>chlSab2.chr10	GAACC
>chlSab2.chr10	TGACC	>chrAsi1.JH823301	AAATT	>chlSab2.chr10	GGACC	>chlSab2.chr10	TAACA	>chrAsi1.JH823301	AGACT	>chlSab2.chr10	AGACA	>chlSab2.chr10	GGACA	>chlSab2.chr10	TGACA	>chlSab2.chr10	AAACC	>chlSab2.chr10	TAACT	>chlSab2.chr10	AGACT	>chrAsi1.JH823301	TGACT	>chrAsi1.JH823301	TAACT	>chrAsi1.JH823301	AAGCC	>chrAsi1.JH823301	GGACC
>chrAsi1.JH823301	TGAAA	>chrPic2.chr11	AGACC	>chrAsi1.JH823301	TGACC	>chrAsi1.JH823301	TAACA	>chrPic2.chr11	GGACT	>chrAsi1.JH823301	AGACA	>chrAsi1.JH823301	GGGCA	>chrAsi1.JH823301	TGACC	>chrAsi1.JH823301	AAACC	>chrAsi1.JH823301	TAACT	>chrAsi1.JH823301	AGACT	>chrPic2.chr11	agact	>chrPic2.chr11	AGATT	>chrPic2.chr11	AAGCA	>chrPic2.chr11	GCACC
>chrPic2.chr11	TGAGA	>colLiv1.KB375802	AGACC	>chrPic2.chr11	GGACC	>chrPic2.chr11	TGACC	>colLiv1.KB375802	agact	>chrPic2.chr11	TGATA	>chrPic2.chr11	GGGCA	>chrPic2.chr11	TAACC	>chrPic2.chr11	AAACC	>chrPic2.chr11	CACAT	>chrPic2.chr11	AAACA	>colLiv1.KB375802	AGATT	>colLiv1.KB375802	AGATT	>colLiv1.KB375802	GAACC	>colLiv1.KB375802	GGACC
>colLiv1.KB375802	TGGGA	>conCri1.JH655879	TGACT	>colLiv1.KB375802	AGACC	>colLiv1.KB375802	GGACA	>conCri1.JH655879	GGACT	>colLiv1.KB375802	gaaaa	>colLiv1.KB375802	GGGCA	>colLiv1.KB375802	TCACC	>colLiv1.KB375802	AAACC	>colLiv1.KB375802	TGCTT	>colLiv1.KB375802	AAACG	>conCri1.JH655879	TGACT	>conCri1.JH655879	CAACT	>conCri1.JH655879	AAGCC	>conCri1.JH655879	GAACC
>conCri1.JH655879	TGAAG	>criGri1.KE377364	AGACT	>conCri1.JH655879	GGACC	>conCri1.JH655879	TGACA	>criGri1.KE377364	GGACT	>conCri1.JH655879	AGACA	>conCri1.JH655879	GGGCA	>conCri1.JH655879	TGACC	>conCri1.JH655879	AAACC	>conCri1.JH655879	TAACT	>conCri1.JH655879	AGACT	>criGri1.KE377364	TGACT	>criGri1.KE377364	AAACT	>criGri1.KE377364	AGATC	>criGri1.KE377364	GAACC
>criGri1.KE377364	TGACT	>danRer10.chr6	TATCT	>criGri1.KE377364	GGACC	>criGri1.KE377364	GGACA	>dasNov3.JH568147	GGACT	>criGri1.KE377364	AGACA	>criGri1.KE377364	GGGAA	>criGri1.KE377364	TGACA	>criGri1.KE377364	AAACC	>criGri1.KE377364	TAACT	>criGri1.KE377364	AGACT	>danRer10.chr6	TGATT	>danRer10.chr6	GCACT	>danRer10.chr6	ACACA	>danRer10.chr6	GCTCT
>danRer10.chr6	TTGCC	>dasNov3.JH568147	AGACT	>danRer10.chr6	GAATC	>danRer10.chr6	TT---	>echTel2.JH980302	GGACT	>danRer10.chr6	AGAGA	>danRer10.chr6	GGTAA	>danRer10.chr6	TCACT	>danRer10.chr6	AAGCC	>danRer10.chr6	TGAGA	>danRer10.chr6	#NAME?	>dasNov3.JH568147	TGACT	>dasNov3.JH568147	AAACT	>dasNov3.JH568147	AAGCC	>dasNov3.JH568147	GGACC
>dasNov3.JH568147	TGGAC	>echTel2.JH980302	TGACC	>dasNov3.JH568147	GGACC	>dasNov3.JH568147	TAACA	>eleEdw1.JH947204	AGACT	>dasNov3.JH568147	AGACA	>dasNov3.JH568147	GGGCA	>dasNov3.JH568147	TGACC	>dasNov3.JH568147	AAACC	>dasNov3.JH568147	TAACT	>dasNov3.JH568147	AGACT	>echTel2.JH980302	TGACT	>echTel2.JH980302	TAACT	>echTel2.JH980302	AAGTC	>echTel2.JH980302	GGACC
>echTel2.JH980302	TGACG	>eleEdw1.JH947204	CGACT	>echTel2.JH980302	GGACC	>echTel2.JH980302	TTCCA	>eptFus1.JH977648	AGACT	>echTel2.JH980302	AGACA	>echTel2.JH980302	GGGCA	>echTel2.JH980302	TCACC	>echTel2.JH980302	AAACC	>echTel2.JH980302	CAGCT	>echTel2.JH980302	AGACT	>eleEdw1.JH947204	CGACT	>eleEdw1.JH947204	CAACT	>eleEdw1.JH947204	AAGTA	>eleEdw1.JH947204	GGACC
>eleEdw1.JH947204	TGGAA	>eptFus1.JH977648	AGACG	>eleEdw1.JH947204	GGACC	>eleEdw1.JH947204	TGAAA	>equCab2.chr18	GGACT	>eleEdw1.JH947204	AGACA	>eleEdw1.JH947204	GGTCA	>eleEdw1.JH947204	TGACC	>eleEdw1.JH947204	AAGCC	>eleEdw1.JH947204	TAACT	>eleEdw1.JH947204	AGACT	>eptFus1.JH977648	TGACT	>eptFus1.JH977648	CAACT	>eptFus1.JH977648	AAACC	>eptFus1.JH977648	GGTCC
>eptFus1.JH977648	TGCAC	>equCab2.chr18	AAACT	>eptFus1.JH977648	GGACC	>eptFus1.JH977648	TGACA	>eriEur2.JH835412	GGACT	>eptFus1.JH977648	AGACA	>eptFus1.JH977648	GGGCA	>eptFus1.JH977648	TGACC	>eptFus1.JH977648	AAACC	>eptFus1.JH977648	TAACT	>eptFus1.JH977648	AGACC	>equCab2.chr18	TGACT	>equCab2.chr18	CAACT	>equCab2.chr18	AAACC	>equCab2.chr18	GGACC
>equCab2.chr18	TGAGC	>eriEur2.JH835412	AGACA	>equCab2.chr18	GGACC	>equCab2.chr18	AAAGA	>falChe1.KB397866	Agact	>equCab2.chr18	AGACA	>equCab2.chr18	GGGCA	>equCab2.chr18	TGACC	>equCab2.chr18	AAACC	>equCab2.chr18	TAATT	>equCab2.chr18	AGACT	>eriEur2.JH835412	TGACT	>eriEur2.JH835412	CGACT	>eriEur2.JH835412	AGACC	>eriEur2.JH835412	GTACC
>eriEur2.JH835412	TGAAA	>falChe1.KB397866	AGACC	>eriEur2.JH835412	GGACC	>eriEur2.JH835412	TAACA	>falPer1.KB390520	Agact	>eriEur2.JH835412	AGACA	>eriEur2.JH835412	GGGAA	>eriEur2.JH835412	TGACC	>eriEur2.JH835412	AAACC	>eriEur2.JH835412	TAACT	>eriEur2.JH835412	ACACT	>falChe1.KB397866	AGACT	>falChe1.KB397866	AGATT	>falChe1.KB397866	AAGCC	>falChe1.KB397866	GGACC
>falChe1.KB397866	TGAGA	>falPer1.KB390520	AGACC	>falChe1.KB397866	AGACC	>falChe1.KB397866	GGACA	>felCat8.chrC1	AGATT	>falChe1.KB397866	GAAAA	>falChe1.KB397866	GGGCA	>falChe1.KB397866	TGACC	>falChe1.KB397866	AAAcc	>falChe1.KB397866	TGCTT	>falChe1.KB397866	AAACA	>falPer1.KB390520	AGACT	>falPer1.KB390520	AGATT	>falPer1.KB390520	AAGCC	>falPer1.KB390520	GGACC
>falPer1.KB390520	TGAGA	>felCat8.chrC1	AGACT	>falPer1.KB390520	AGACC	>falPer1.KB390520	GGACA	>ficAlb2.chr7	GGact	>falPer1.KB390520	GAAAA	>falPer1.KB390520	GGGCA	>falPer1.KB390520	TGACC	>falPer1.KB390520	AAAcc	>falPer1.KB390520	TGCTT	>falPer1.KB390520	AAACA	>felCat8.chrC1	TGATT	>felCat8.chrC1	CAACT	>felCat8.chrC1	AAACC	>felCat8.chrC1	GGACC
>felCat8.chrC1	TGAGT	>ficAlb2.chr7	AGACC	>felCat8.chrC1	GGACC	>felCat8.chrC1	TAACA	>fr3.chr1	GGACT	>felCat8.chrC1	AGACA	>felCat8.chrC1	GGGCA	>felCat8.chrC1	TGACT	>felCat8.chrC1	AAGCC	>felCat8.chrC1	TAACT	>felCat8.chrC1	AGACT	>ficAlb2.chr7	AGACT	>ficAlb2.chr7	GGATT	>ficAlb2.chr7	AAGTC	>ficAlb2.chr7	GAACC
>ficAlb2.chr7	TGAGG	>fr3.chr1	GGACT	>ficAlb2.chr7	AGACC	>ficAlb2.chr7	GGATG	>galGal4.chr7	agact	>ficAlb2.chr7	GAAAA	>ficAlb2.chr7	GGGCA	>ficAlb2.chr7	TGACC	>ficAlb2.chr7	AAacc	>ficAlb2.chr7	TGCTT	>ficAlb2.chr7	AAACA	>fr3.chr1	AGATT	>fr3.chr1	CTCTT	>fr3.chr1	AGATG	>fr3.chr1	GAACA
>fr3.chr1	TGGAT	>galGal4.chr7	AGAct	>fr3.chr1	AAGCC	>fr3.chr1	AGACT	>gasAcu1.chrXVI	GGACT	>fr3.chr1	CCTGG	>fr3.chr1	GGCGG	>fr3.chr1	TGATG	>fr3.chr1	AAACC	>fr3.chr1	CAGAC	>fr3.chr1	ATGCT	>gadMor1.CAEA01179864	TGATT	>gadMor1.CAEA01179864	AAAGT	>gadMor1.CAEA01179864	ACACC	>gadMor1.CAEA01179864	GTGGC
>galGal4.chr7	TGAGA	>gasAcu1.chrXVI	CGACT	>galGal4.chr7	GGACC	>galGal4.chr7	CAACA	>geoFor1.JH739888	GGact	>gadMor1.CAEA01179864	CGAAG	>gadMor1.CAEA01179864	CACAA	>gadMor1.CAEA01179864	TCACC	>gadMor1.CAEA01179864	AAGCC	>gadMor1.CAEA01179864	TAGTC	>gadMor1.CAEA01179864	#NAME?	>galGal4.chr7	AGACT	>galGal4.chr7	AGATT	>galGal4.chr7	AAGCC	>galGal4.chr7	GGACC
>gasAcu1.chrXVI	TGCAC	>geoFor1.JH739888	AGACC	>gasAcu1.chrXVI	AAACC	>gasAcu1.chrXVI	CCAGG	>gorGor3.chr2B	GGACT	>galGal4.chr7	aaaaa	>galGal4.chr7	GGGCA	>galGal4.chr7	TGACC	>galGal4.chr7	AAACC	>galGal4.chr7	TGCTT	>galGal4.chr7	AAACA	>gasAcu1.chrXVI	AGACT	>gasAcu1.chrXVI	TTCGT	>gasAcu1.chrXVI	ACACA	>gasAcu1.chrXVI	GCTCG
>geoFor1.JH739888	TGAGG	>gorGor3.chr2B	TGACT	>geoFor1.JH739888	AGACC	>geoFor1.JH739888	GGACA	>hapBur1.JH425363	TGACT	>gasAcu1.chrXVI	CGACG	>gasAcu1.chrXVI	GGCCA	>gasAcu1.chrXVI	TGAAG	>gasAcu1.chrXVI	AAACC	>gasAcu1.chrXVI	CGGCG	>gasAcu1.chrXVI	TTCCT	>geoFor1.JH739888	AGACT	>geoFor1.JH739888	GGATT	>geoFor1.JH739888	AAGTC	>geoFor1.JH739888	GAACC
>gorGor3.chr2B	TGACC	>hapBur1.JH425363	TGACT	>gorGor3.chr2B	GGACC	>gorGor3.chr2B	TAACA	>hetGla2.JH602212	AGACT	>geoFor1.JH739888	GAAAA	>geoFor1.JH739888	GGGCA	>geoFor1.JH739888	TGACC	>geoFor1.JH739888	AAAcc	>geoFor1.JH739888	TGCTT	>geoFor1.JH739888	AAACA	>gorGor3.chr2B	TGACT	>gorGor3.chr2B	TAACT	>gorGor3.chr2B	AAACC	>gorGor3.chr2B	GAACC
>hetGla2.JH602212	TGGAG	>hetGla2.JH602212	GAACT	>hapBur1.JH425363	AGACC	>hapBur1.JH425363	TCGGT	>hg38.chr2	GGACT	>gorGor3.chr2B	AGACA	>gorGor3.chr2B	GGACA	>gorGor3.chr2B	TGACA	>gorGor3.chr2B	AAACC	>gorGor3.chr2B	TAACT	>gorGor3.chr2B	AGACT	>hapBur1.JH425363	AGATT	>hapBur1.JH425363	TTTTC	>hapBur1.JH425363	AGAGA	>hapBur1.JH425363	GCACC
>hg38.chr2	TGACC	>hg38.chr2	TGACT	>hetGla2.JH602212	GGACC	>hetGla2.JH602212	GGACA	>jacJac1.JH725448	AGACT	>hapBur1.JH425363	TGTGG	>hapBur1.JH425363	GGATC	>hapBur1.JH425363	TGACG	>hapBur1.JH425363	AAGCC	>hapBur1.JH425363	CAACG	>hapBur1.JH425363	AATCT	>hetGla2.JH602212	TGACT	>hetGla2.JH602212	CAGCT	>hetGla2.JH602212	AGACC	>hetGla2.JH602212	GGACC
>jacJac1.JH725448	TGAGC	>jacJac1.JH725448	AGACC	>hg38.chr2	GGACC	>hg38.chr2	TAACA	>latCha1.JH126818	agatt	>hetGla2.JH602212	AAACA	>hetGla2.JH602212	GGCCA	>hetGla2.JH602212	TAACC	>hetGla2.JH602212	AAACC	>hetGla2.JH602212	GAAGT	>hetGla2.JH602212	AGAGT	>hg38.chr2	TGACT	>hg38.chr2	TAACT	>hg38.chr2	AAACC	>hg38.chr2	GAACC
>latCha1.JH126818	TATGT	>latCha1.JH126818	AGATT	>jacJac1.JH725448	GGACC	>jacJac1.JH725448	TAATA	>lepOcu1.chrLG12	AGATG	>hg38.chr2	AGACA	>hg38.chr2	GGACA	>hg38.chr2	TGACA	>hg38.chr2	AAACC	>hg38.chr2	TAACT	>hg38.chr2	AGACT	>jacJac1.JH725448	TGACT	>jacJac1.JH725448	CCGTT	>jacJac1.JH725448	AGAAC	>jacJac1.JH725448	GGAGC
>lepOcu1.chrLG12	TAACC	>lepWed1.KB718023	AGACT	>latCha1.JH126818	Ggatc	>latCha1.JH126818	agaga	>lepWed1.KB718023	GGATT	>jacJac1.JH725448	AGACC	>jacJac1.JH725448	GGGCA	>jacJac1.JH725448	TCACC	>jacJac1.JH725448	AAACC	>jacJac1.JH725448	TAGCT	>jacJac1.JH725448	AGACT	>latCha1.JH126818	AGACT	>latCha1.JH126818	GGAGT	>latCha1.JH126818	AAGTG	>latCha1.JH126818	GCACT
>lepWed1.KB718023	TGTGT	>loxAfr3.scaffold_3	AGACC	>lepOcu1.chrLG12	GGACC	>lepOcu1.chrLG12	GCAGA	>loxAfr3.scaffold_3	AGACT	>latCha1.JH126818	GGAGA	>latCha1.JH126818	GGACA	>latCha1.JH126818	TTACC	>latCha1.JH126818	AAGCC	>latCha1.JH126818	TTCTG	>latCha1.JH126818	AGACA	>lepOcu1.chrLG12	TGACT	>lepOcu1.chrLG12	AGATT	>lepOcu1.chrLG12	GAGCA	>lepOcu1.chrLG12	GCTCG
>loxAfr3.scaffold_3	TGGAA	>macEug2.GL111821	AGATC	>lepWed1.KB718023	GGACC	>lepWed1.KB718023	TAGCA	>macEug2.GL111821	AGATT	>lepOcu1.chrLG12	GGTGA	>lepOcu1.chrLG12	GGGGA	>lepOcu1.chrLG12	TCACC	>lepOcu1.chrLG12	AAGCC	>lepOcu1.chrLG12	GAACA	>lepOcu1.chrLG12	TCTCC	>lepWed1.KB718023	TGACT	>lepWed1.KB718023	CAATT	>lepWed1.KB718023	AAACC	>lepWed1.KB718023	GGACC
>macEug2.GL111821	TGAAA	>macFas5.chr12	TGACT	>loxAfr3.scaffold_3	GGACC	>loxAfr3.scaffold_3	TAACA	>macFas5.chr12	GGATT	>lepWed1.KB718023	AGACA	>lepWed1.KB718023	GGGCG	>lepWed1.KB718023	TGACC	>lepWed1.KB718023	AAGCC	>lepWed1.KB718023	TAACT	>lepWed1.KB718023	AGACT	>loxAfr3.scaffold_3	TGACT	>loxAfr3.scaffold_3	TAACT	>loxAfr3.scaffold_3	AAGCC	>loxAfr3.scaffold_3	GAACC
>macFas5.chr12	TGACC	>mayZeb1.JH720547	TGACT	>macEug2.GL111821	GACCC	>macEug2.GL111821	AGGCC	>mayZeb1.JH720547	TGACT	>loxAfr3.scaffold_3	AGACA	>loxAfr3.scaffold_3	GGGCA	>loxAfr3.scaffold_3	TGACC	>loxAfr3.scaffold_3	AAACC	>loxAfr3.scaffold_3	TAACT	>loxAfr3.scaffold_3	AAACC	>macEug2.GL111821	CGACT	>macEug2.GL111821	GAATT	>macEug2.GL111821	ACACC	>macEug2.GL111821	GAACC
>mayZeb1.JH720622	TCAAA	>melGal1.chr7	AGACT	>macFas5.chr12	GGACC	>macFas5.chr12	TAACA	>melGal1.chr7	AGACT	>macEug2.GL111821	GGATA	>macEug2.GL111821	GGGGA	>macEug2.GL111821	TGACA	>macEug2.GL111821	AAACC	>macEug2.GL111821	GACTA	>macEug2.GL111821	ATACA	>macFas5.chr12	TGACT	>macFas5.chr12	TAATT	>macFas5.chr12	AAACC	>macFas5.chr12	GAACC
>melGal1.chr7	TGAGA	>melUnd1.JH556505	AGATC	>mayZeb1.JH720547	AGACC	>mayZeb1.JH720547	TCGGT	>melUnd1.JH556505	Agact	>macFas5.chr12	AGACA	>macFas5.chr12	GGACA	>macFas5.chr12	TGACA	>macFas5.chr12	AAACC	>macFas5.chr12	TAACT	>macFas5.chr12	AGACT	>mayZeb1.JH720547	AGATT	>mayZeb1.JH720547	TTTTC	>mayZeb1.JH720547	AGAGA	>mayZeb1.JH720547	GCACC
>melUnd1.JH556505	TGAAG	>mesAur1.KB708150	AGACT	>melGal1.chr7	GGATC	>melGal1.chr7	CAACG	>mesAur1.KB708150	AGACT	>mayZeb1.JH720547	TGTGG	>mayZeb1.JH720547	GGATC	>mayZeb1.JH720547	TGACG	>mayZeb1.JH720547	AAGCC	>mayZeb1.JH720547	CCACG	>mayZeb1.JH720547	AATCT	>melGal1.chr7	AGACT	>melGal1.chr7	AGACT	>melGal1.chr7	AAGCC	>melGal1.chr7	GGACC
>mesAur1.KB708150	TGACT	>micOch1.chrUn_JH996438	AGACT	>melUnd1.JH556505	AGACC	>melUnd1.JH556505	GGACA	>micOch1.chrUn_JH996438	AGACT	>melGal1.chr7	AAAAA	>melGal1.chr7	GGGCA	>melGal1.chr7	TGACC	>melGal1.chr7	AAACC	>melGal1.chr7	TGCTT	>melGal1.chr7	AAACA	>melUnd1.JH556505	AGACT	>melUnd1.JH556505	AGATT	>melUnd1.JH556505	AAGCC	>melUnd1.JH556505	GGACC
>micOch1.chrUn_JH996438	TGACT	>mm10.chr1	CGACT	>mesAur1.KB708150	GGACC	>mesAur1.KB708150	GAACA	>mm10.chr1	AGACT	>melUnd1.JH556505	GAAAA	>melUnd1.JH556505	GGGCA	>melUnd1.JH556505	TAACC	>melUnd1.JH556505	AAGCC	>melUnd1.JH556505	TTCTT	>melUnd1.JH556505	AAACA	>mesAur1.KB708150	TGACT	>mesAur1.KB708150	AAACT	>mesAur1.KB708150	AGATC	>mesAur1.KB708150	GAACC
>mm10.chr1	TGAGT	>monDom5.chr7	AGATC	>micOch1.chrUn_JH996438	GGACC	>micOch1.chrUn_JH996438	GAGCA	>monDom5.chr7	AGATT	>mesAur1.KB708150	AGACA	>mesAur1.KB708150	GGGAA	>mesAur1.KB708150	TGACA	>mesAur1.KB708150	AAACC	>mesAur1.KB708150	TAACT	>mesAur1.KB708150	AGACT	>micOch1.chrUn_JH996438	TGACT	>micOch1.chrUn_JH996438	ATATT	>micOch1.chrUn_JH996438	AGAAC	>micOch1.chrUn_JH996438	GAAGC
>monDom5.chr7	TGAAA	>musFur1.GL897001	AGACT	>mm10.chr1	AGACC	>mm10.chr1	GAACA	>musFur1.GL897001	GGACT	>micOch1.chrUn_JH996438	AAACA	>micOch1.chrUn_JH996438	GGGAA	>micOch1.chrUn_JH996438	TGACA	>micOch1.chrUn_JH996438	AAACC	>micOch1.chrUn_JH996438	TAACT	>micOch1.chrUn_JH996438	AGACT	>mm10.chr1	AGACT	>mm10.chr1	GAACT	>mm10.chr1	AGATC	>mm10.chr1	GAACC
>musFur1.GL897001	TGCAT	>myoDav1.KB102035	AGATT	>monDom5.chr7	TAACC	>monDom5.chr7	AAGCA	>myoDav1.KB102035	AGACT	>mm10.chr1	TGACA	>mm10.chr1	GGGAA	>mm10.chr1	TGACA	>mm10.chr1	AAACC	>mm10.chr1	TAACT	>mm10.chr1	AGGCA	>monDom5.chr7	CGACT	>monDom5.chr7	AAATT	>monDom5.chr7	AGACT	>monDom5.chr7	GGACC
>myoDav1.KB102035	TGCAC	>myoLuc2.GL429770	AGATG	>musFur1.GL897001	GGACC	>musFur1.GL897001	TACCA	>myoLuc2.GL429770	AGACT	>monDom5.chr7	AAATA	>monDom5.chr7	GGAAA	>monDom5.chr7	TGACA	>monDom5.chr7	AAACC	>monDom5.chr7	GGCCA	>monDom5.chr7	ATACA	>musFur1.GL897001	TGACT	>musFur1.GL897001	TGATT	>musFur1.GL897001	AAACC	>musFur1.GL897001	GAACG
>myoLuc2.GL429770	TGCAC	>neoBri1.JH422283	TGatt	>myoDav1.KB102035	GGACC	>myoDav1.KB102035	TGGCA	>neoBri1.JH422283	TAA--	>musFur1.GL897001	AGACA	>musFur1.GL897001	GGACA	>musFur1.GL897001	TCACC	>musFur1.GL897001	AAGCC	>musFur1.GL897001	TAACT	>musFur1.GL897001	AGACC	>myoDav1.KB102035	TGACT	>myoDav1.KB102035	CAACT	>myoDav1.KB102035	AAACC	>myoDav1.KB102035	GGACC
>neoBri1.JH422283	TCAAA	>nomLeu3.chr22a	TGACT	>myoLuc2.GL429770	GGACC	>myoLuc2.GL429770	TGGCA	>nomLeu3.chr22a	GGACT	>myoDav1.KB102035	AGACA	>myoDav1.KB102035	GGGCA	>myoDav1.KB102035	TGACG	>myoDav1.KB102035	AAACC	>myoDav1.KB102035	TAACT	>myoDav1.KB102035	AGACC	>myoLuc2.GL429770	TGACT	>myoLuc2.GL429770	CAACT	>myoLuc2.GL429770	AAACC	>myoLuc2.GL429770	GGACC
>nomLeu3.chr22a	TGACC	>ochPri3.JH802061	TGACT	>neoBri1.JH422283	ataCT	>neoBri1.JH422283	CTGAT	>ochPri3.JH802061	GGACT	>myoLuc2.GL429770	AGACA	>myoLuc2.GL429770	GGGCA	>myoLuc2.GL429770	TGACC	>myoLuc2.GL429770	AAACC	>myoLuc2.GL429770	TAACT	>myoLuc2.GL429770	AGACC	>neoBri1.JH422283	AGACT	>neoBri1.JH422283	GGAGT	>neoBri1.JH422283	AAACA	>neoBri1.JH422283	GATCT
>ochPri3.JH802061	TGAAT	>octDeg1.JH651540	GAATC	>nomLeu3.chr22a	GGACC	>nomLeu3.chr22a	TAACA	>octDeg1.JH651540	GGACT	>neoBri1.JH422283	AGAAA	>neoBri1.JH422283	GGGGA	>neoBri1.JH422283	TGACG	>neoBri1.JH422283	AAGCC	>neoBri1.JH422283	TGGAT	>neoBri1.JH422283	CAGCA	>nomLeu3.chr22a	TGACT	>nomLeu3.chr22a	TAACT	>nomLeu3.chr22a	AAATC	>nomLeu3.chr22a	GAACC
>octDeg1.JH651540	TGGAT	>odoRosDiv1.KB228894	AGACT	>ochPri3.JH802061	AGACC	>ochPri3.JH802061	AGGCA	>odoRosDiv1.KB228894	GGATT	>nomLeu3.chr22a	AGACA	>nomLeu3.chr22a	GGCAA	>nomLeu3.chr22a	TGACA	>nomLeu3.chr22a	AAACC	>nomLeu3.chr22a	TAACT	>nomLeu3.chr22a	AGACT	>ochPri3.JH802061	TGACT	>ochPri3.JH802061	CAACT	>ochPri3.JH802061	AAATC	>ochPri3.JH802061	GAACC
>odoRosDiv1.KB228894	TGTGT	>orcOrc1.KB316843	AGACT	>octDeg1.JH651540	AGACC	>octDeg1.JH651540	CAAGA	>orcOrc1.KB316843	GGACT	>ochPri3.JH802061	AGACA	>ochPri3.JH802061	GGACA	>ochPri3.JH802061	TGACT	>ochPri3.JH802061	AAACC	>ochPri3.JH802061	TAAGT	>ochPri3.JH802061	CGATA	>octDeg1.JH651540	TGACT	>octDeg1.JH651540	CAGCT	>octDeg1.JH651540	AGACT	>octDeg1.JH651540	GAAGC
>orcOrc1.KB316843	TGAGA	>oreNil2.chrLG18	TGATT	>odoRosDiv1.KB228894	GGACC	>odoRosDiv1.KB228894	TAGCA	>oreNil2.chrLG18	TAA--	>octDeg1.JH651540	GGGCA	>octDeg1.JH651540	GGGCA	>octDeg1.JH651540	TGACC	>octDeg1.JH651540	AAACC	>octDeg1.JH651540	GAACT	>octDeg1.JH651540	AGACT	>odoRosDiv1.KB228894	TGACT	>odoRosDiv1.KB228894	CAATT	>odoRosDiv1.KB228894	AAACC	>odoRosDiv1.KB228894	GGACC
>oreNil2.chrLG18	TCAGA	>ornAna1.Contig7762	GGACC	>orcOrc1.KB316843	GGACC	>orcOrc1.KB316843	TAACA	>ornAna1.Contig7762	AGACT	>odoRosDiv1.KB228894	AGACA	>odoRosDiv1.KB228894	GGGCG	>odoRosDiv1.KB228894	TGACG	>odoRosDiv1.KB228894	AAGCC	>odoRosDiv1.KB228894	TAACT	>odoRosDiv1.KB228894	AGACT	>orcOrc1.KB316843	CGACT	>orcOrc1.KB316843	CAACT	>orcOrc1.KB316843	AAGCC	>orcOrc1.KB316843	GGACC
>ornAna1.Contig7762	TGAGC	>oryAfe1.JH863720	AAACT	>oreNil2.chrLG18	atacT	>oreNil2.chrLG18	CTGAT	>oryAfe1.JH863720	AGACT	>orcOrc1.KB316843	AGACA	>orcOrc1.KB316843	GGGCA	>orcOrc1.KB316843	TGACC	>orcOrc1.KB316843	AAACC	>orcOrc1.KB316843	TAACT	>orcOrc1.KB316843	AAACT	>oreNil2.chrLG18	AGACT	>oreNil2.chrLG18	ggagt	>oreNil2.chrLG18	AAACA	>oreNil2.chrLG18	GATCT
>oryAfe1.JH863720	TGAAA	>oryCun2.chr7	TGACT	>ornAna1.Contig7762	GGACC	>ornAna1.Contig7762	GGCCC	>oryCun2.chr7	AGACT	>oreNil2.chrLG18	AGAAA	>oreNil2.chrLG18	GGGGA	>oreNil2.chrLG18	TGACG	>oreNil2.chrLG18	AAGCC	>oreNil2.chrLG18	AGGAT	>oreNil2.chrLG18	CAGCT	>ornAna1.Contig7762	GGACT	>ornAna1.Contig7762	CAACT	>ornAna1.Contig7762	AATCC	>ornAna1.Contig7762	GCACC
>oryCun2.chr7	TGAGC	>oryLat2.chr17	TGACT	>oryAfe1.JH863720	GGACC	>oryAfe1.JH863720	TAGCA	>oryLat2.chr17	CTATA	>ornAna1.Contig7762	CGACA	>ornAna1.Contig7762	GGCCA	>ornAna1.Contig7762	TGACC	>ornAna1.Contig7762	AAACC	>ornAna1.Contig7762	TGCCT	>ornAna1.Contig7762	AGACG	>oryAfe1.JH863720	TGACT	>oryAfe1.JH863720	AAACT	>oryAfe1.JH863720	AAGCC	>oryAfe1.JH863720	GGACC
>otoGar3.GL873532	TGAAC	>otoGar3.GL873532	AGACC	>oryCun2.chr7	GGACC	>oryCun2.chr7	AGACA	>otoGar3.GL873532	GGACT	>oryAfe1.JH863720	AGACA	>oryAfe1.JH863720	GGGCA	>oryAfe1.JH863720	TAACC	>oryAfe1.JH863720	AAACC	>oryAfe1.JH863720	TAACT	>oryAfe1.JH863720	AGACT	>oryCun2.chr7	TGACT	>oryCun2.chr7	CAACT	>oryCun2.chr7	AAACC	>oryCun2.chr7	GGACC
>oviAri3.chr2	TGGAC	>oviAri3.chr2	AGACC	>oryLat2.chr17	AGAAA	>oryLat2.chr17	TATGT	>oviAri3.chr2	AGACT	>oryCun2.chr7	AGACA	>oryCun2.chr7	GGGCA	>oryCun2.chr7	TGACC	>oryCun2.chr7	AAACC	>oryCun2.chr7	TAAGT	>oryCun2.chr7	CGATA	>oryLat2.chr17	TGACT	>oryLat2.chr17	AGAGT	>oryLat2.chr17	AAACA	>oryLat2.chr17	GCTCC
>panHod1.KE117732	TGGAC	>panHod1.KE117732	AGACC	>otoGar3.GL873532	GAACC	>otoGar3.GL873532	TGACA	>panHod1.KE117732	AGACT	>oryLat2.chr17	CGACA	>oryLat2.chr17	GGGAA	>oryLat2.chr17	TGACC	>oryLat2.chr17	AAgcc	>otoGar3.GL873532	TAATT	>oryLat2.chr17	GTCCA	>otoGar3.GL873532	TGACT	>otoGar3.GL873532	CAACT	>otoGar3.GL873532	GAGTC	>otoGar3.GL873532	GGACC
>panTro4.chr2B	TGACC	>panTro4.chr2B	TGACT	>oviAri3.chr2	GGACC	>oviAri3.chr2	AACCA	>panTro4.chr2B	GGACT	>otoGar3.GL873532	AGACA	>otoGar3.GL873532	GGAGA	>otoGar3.GL873532	TGACC	>otoGar3.GL873532	AAACC	>oviAri3.chr2	TAAGT	>otoGar3.GL873532	AGACT	>oviAri3.chr2	TGACT	>oviAri3.chr2	CAACT	>oviAri3.chr2	AAGCA	>oviAri3.chr2	GGACC
>papAnu2.chr12	TGACC	>papAnu2.chr12	TGACT	>panHod1.KE117732	GGACC	>panHod1.KE117732	AACCA	>papAnu2.chr12	GGATT	>oviAri3.chr2	AAACA	>oviAri3.chr2	GGGCA	>oviAri3.chr2	TGACC	>oviAri3.chr2	AAACC	>panHod1.KE117732	TAAGT	>oviAri3.chr2	AGACC	>panHod1.KE117732	TGACT	>panHod1.KE117732	CAACT	>panHod1.KE117732	AAGCA	>panHod1.KE117732	GGACC
>pelSin1.JH211803	tgaca	>pelSin1.JH211803	AGACC	>panTro4.chr2B	GGACC	>panTro4.chr2B	TAACA	>pelSin1.JH211803	CGACT	>panHod1.KE117732	AAACA	>panHod1.KE117732	GGGCA	>panHod1.KE117732	TGACC	>panHod1.KE117732	AAACC	>panTro4.chr2B	TAACT	>panHod1.KE117732	AGACC	>panTro4.chr2B	TGACT	>panTro4.chr2B	TAACT	>panTro4.chr2B	AAACC	>panTro4.chr2B	GAACC
>petMar2.GL481204	TTGAA	>petMar2.GL481204	AAACC	>papAnu2.chr12	GGACC	>papAnu2.chr12	TAACA	>petMar2.GL481204	CGATG	>panTro4.chr2B	AGACA	>panTro4.chr2B	GGACA	>panTro4.chr2B	TGACA	>panTro4.chr2B	AAACC	>papAnu2.chr12	TAACT	>panTro4.chr2B	AGACT	>papAnu2.chr12	TGACT	>papAnu2.chr12	TAACT	>papAnu2.chr12	AAACC	>papAnu2.chr12	GAACC
>ponAbe2.chr2b	TGACC	>ponAbe2.chr2b	TGACT	>pelSin1.JH211803	GGATC	>pelSin1.JH211803	TGCCC	>ponAbe2.chr2b	GGACT	>papAnu2.chr12	AGACA	>papAnu2.chr12	GGACA	>papAnu2.chr12	TGACA	>papAnu2.chr12	AAACC	>pelSin1.JH211803	CACAT	>papAnu2.chr12	AGACT	>pelSin1.JH211803	AGACT	>pelSin1.JH211803	GGATT	>pelSin1.JH211803	AAGCA	>pelSin1.JH211803	GCACG
>pseHum1.KB221194	TGAGG	>pseHum1.KB221194	AGACC	>petMar2.GL481204	GAATC	>petMar2.GL481204	AAATC	>pseHum1.KB221194	GGact	>pelSin1.JH211803	TGATA	>pelSin1.JH211803	GGGCA	>pelSin1.JH211803	TAACC	>pelSin1.JH211803	AAACC	>petMar2.GL481204	TGAAT	>pelSin1.JH211803	AAACC	>petMar2.GL481204	TGACA	>petMar2.GL481204	TGGAT	>petMar2.GL481204	GCACC	>petMar2.GL481204	GCTCG
>pteAle1.KB031068	TGAGT	>pteAle1.KB031068	AAACT	>ponAbe2.chr2b	GGACC	>ponAbe2.chr2b	TAACA	>pteAle1.KB031068	GGACT	>petMar2.GL481204	AGAGA	>petMar2.GL481204	GGAAA	>petMar2.GL481204	TGACA	>petMar2.GL481204	AAACC	>ponAbe2.chr2b	TAACT	>petMar2.GL481204	ACATC	>ponAbe2.chr2b	TGACT	>ponAbe2.chr2b	TAACT	>ponAbe2.chr2b	AAACC	>ponAbe2.chr2b	GAACC
>pteVam1.scaffold_15208	TGAGT	>pteVam1.scaffold_15208	AAACT	>pseHum1.KB221194	AGACC	>pseHum1.KB221194	GGACA	>pteVam1.scaffold_15208	GGACT	>ponAbe2.chr2b	AGACA	>ponAbe2.chr2b	GGACA	>ponAbe2.chr2b	TGACA	>ponAbe2.chr2b	AAACC	>pseHum1.KB221194	TGCTT	>ponAbe2.chr2b	AGACT	>pseHum1.KB221194	AGACT	>pseHum1.KB221194	GGATT	>pseHum1.KB221194	AAGTC	>pseHum1.KB221194	GAACC
>punNye1.JH419303	TCAAA	>punNye1.JH419214	TGACT	>pteAle1.KB031068	AAACC	>pteAle1.KB031068	TAACA	>punNye1.JH419214	TGACT	>pseHum1.KB221194	GAAAA	>pseHum1.KB221194	GGGCA	>pseHum1.KB221194	TGACC	>pseHum1.KB221194	AAAcc	>pteAle1.KB031068	TAACT	>pseHum1.KB221194	AGACA	>pteAle1.KB031068	CGACT	>pteAle1.KB031068	CAACT	>pteAle1.KB031068	AAACC	>pteAle1.KB031068	GAACC
>rheMac3.chr12	TGACC	>rheMac3.chr12	TGACT	>pteVam1.scaffold_15208	AAACC	>pteVam1.scaffold_15208	TAACA	>rheMac3.chr12	GGATT	>pteAle1.KB031068	AGACA	>pteAle1.KB031068	GGGCA	>pteAle1.KB031068	TGACT	>pteAle1.KB031068	AAACC	>pteVam1.scaffold_15208	TAACT	>pteAle1.KB031068	AGACT	>pteVam1.scaffold_15208	CGACT	>pteVam1.scaffold_15208	CAACT	>pteVam1.scaffold_15208	AAACC	>pteVam1.scaffold_15208	GGACC
>rn6.chr9	TGAGT	>rn6.chr9	TGATT	>punNye1.JH419214	AGACC	>punNye1.JH419214	TCGGT	>rn6.chr9	AGACT	>pteVam1.scaffold_15208	AGACA	>pteVam1.scaffold_15208	GGGCA	>pteVam1.scaffold_15208	TGACT	>pteVam1.scaffold_15208	AAACC	>punNye1.JH419214	CAACG	>pteVam1.scaffold_15208	AGACT	>punNye1.JH419214	AGATT	>punNye1.JH419214	TTTTC	>punNye1.JH419214	AGAGA	>punNye1.JH419214	GCACC
>saiBol1.JH378119	TGAGC	>saiBol1.JH378119	TGACT	>rheMac3.chr12	GGACC	>rheMac3.chr12	TAACA	>saiBol1.JH378119	GGACT	>punNye1.JH419214	TGTGG	>punNye1.JH419214	GGATC	>punNye1.JH419214	TGACG	>punNye1.JH419214	AAGCC	>rheMac3.chr12	TAACT	>punNye1.JH419214	AATCT	>rheMac3.chr12	TGACT	>rheMac3.chr12	TAACT	>rheMac3.chr12	AAACC	>rheMac3.chr12	GAACC
>sarHar1.chr3_GL853646_random	TAAAA	>sarHar1.chr3_GL853646_random	AGATC	>rn6.chr9	GGACC	>rn6.chr9	GGGCA	>sarHar1.chr3_GL853646_random	AGATT	>rheMac3.chr12	AGACA	>rheMac3.chr12	GGACA	>rheMac3.chr12	TGACA	>rheMac3.chr12	AAACC	>rn6.chr9	TAACT	>rheMac3.chr12	AGACT	>rn6.chr9	AGACT	>rn6.chr9	AAACT	>rn6.chr9	AGATC	>rn6.chr9	GGACC
>sorAra2.JH798148	TGAAT	>sorAra2.JH798148	AGACT	>saiBol1.JH378119	GGACC	>saiBol1.JH378119	TAACA	>sorAra2.JH798148	GGACT	>rn6.chr9	GGACA	>rn6.chr9	GGGAA	>rn6.chr9	TGACA	>rn6.chr9	AAACC	>saiBol1.JH378119	TAACT	>rn6.chr9	AGACA	>saiBol1.JH378119	TGACT	>saiBol1.JH378119	TAACT	>saiBol1.JH378119	AAACC	>saiBol1.JH378119	GAACC
>speTri2.JH393536	TGAGC	>speTri2.JH393536	AGATT	>sarHar1.chr3_GL853646_random	GAACC	>sarHar1.chr3_GL853646_random	AGAGA	>speTri2.JH393536	AGATT	>saiBol1.JH378119	AGACA	>saiBol1.JH378119	GGACG	>saiBol1.JH378119	TGACA	>saiBol1.JH378119	AAACC	>sarHar1.chr3_GL853646_random	AACAA	>saiBol1.JH378119	AGACT	>sarHar1.chr3_GL853646_random	TGACT	>sarHar1.chr3_GL853646_random	GAATT	>sarHar1.chr3_GL853646_random	ACATG	>sarHar1.chr3_GL853646_random	GAACC
>susScr3.chr15	TGAGC	>susScr3.chr15	AGATG	>sorAra2.JH798148	GGACC	>sorAra2.JH798148	TGAAA	>susScr3.chr15	AGACT	>sarHar1.chr3_GL853646_random	AGATA	>sarHar1.chr3_GL853646_random	GGGCA	>sarHar1.chr3_GL853646_random	TGACA	>sarHar1.chr3_GL853646_random	AAACC	>sorAra2.JH798148	GAAGT	>sarHar1.chr3_GL853646_random	ACACA	>sorAra2.JH798148	TGACT	>sorAra2.JH798148	CGACT	>sorAra2.JH798148	AGACT	>sorAra2.JH798148	GGACA
>taeGut2.chr7	TGAGG	>taeGut2.chr7	AGACC	>speTri2.JH393536	AGACC	>speTri2.JH393536	TAATA	>taeGut2.chr7	AGACT	>sorAra2.JH798148	AGATA	>sorAra2.JH798148	GGGCA	>sorAra2.JH798148	TGACC	>sorAra2.JH798148	AAACC	>speTri2.JH393536	TAACT	>sorAra2.JH798148	AAAGT	>speTri2.JH393536	TGACT	>speTri2.JH393536	CAACT	>speTri2.JH393536	AAATC	>speTri2.JH393536	GAACC
>takFla1.KE121199	TGGAT	>takFla1.KE121199	GGACT	>susScr3.chr15	GGACC	>susScr3.chr15	TGACA	>takFla1.KE121199	GGACT	>speTri2.JH393536	AGACG	>speTri2.JH393536	GGACA	>speTri2.JH393536	TGACC	>speTri2.JH393536	AAACC	>susScr3.chr15	TAAAT	>speTri2.JH393536	AAACC	>susScr3.chr15	GGACT	>susScr3.chr15	CAACT	>susScr3.chr15	AAGCA	>susScr3.chr15	GGACC
>tetNig2.chr2	TGAAG	>tetNig2.chr2	GGATT	>taeGut2.chr7	AGACC	>taeGut2.chr7	GGACA	>tetNig2.chr2	GGACT	>susScr3.chr15	AGACA	>susScr3.chr15	GGGAG	>susScr3.chr15	TGACC	>susScr3.chr15	AAACC	>taeGut2.chr7	TGCTT	>susScr3.chr15	AGACA	>taeGut2.chr7	AGACT	>taeGut2.chr7	GGATT	>taeGut2.chr7	AAGTC	>taeGut2.chr7	GAACC
>triMan1.JH594662	TGAAA	>triMan1.JH594662	AGACC	>takFla1.KE121199	AAGCC	>takFla1.KE121199	AGACT	>triMan1.JH594662	CGACT	>taeGut2.chr7	GAAAA	>taeGut2.chr7	GGGCA	>taeGut2.chr7	TGACC	>taeGut2.chr7	AAACC	>takFla1.KE121199	CAGAC	>taeGut2.chr7	AAACA	>takFla1.KE121199	AGATT	>takFla1.KE121199	CTCTT	>takFla1.KE121199	AGATG	>takFla1.KE121199	GAACA
>tupChi1.KB320805	TAGAC	>tupChi1.KB320805	AGACT	>tetNig2.chr2	AAGCC	>tetNig2.chr2	GAGAT	>tupChi1.KB320805	GGATT	>takFla1.KE121199	CCTGG	>takFla1.KE121199	GGCGG	>takFla1.KE121199	TGATG	>takFla1.KE121199	AAACC	>tetNig2.chr2	GAAAC	>takFla1.KE121199	ATGCT	>tetNig2.chr2	TGATT	>tetNig2.chr2	CGATT	>tetNig2.chr2	AGATA	>tetNig2.chr2	GAACA
>turTru2.JH473540	TGAGA	>turTru2.JH473540	AGACT	>triMan1.JH594662	GGACC	>triMan1.JH594662	TAACA	>turTru2.JH473540	GGACT	>tetNig2.chr2	CCTGG	>tetNig2.chr2	GGAGA	>tetNig2.chr2	TGATA	>tetNig2.chr2	AAACC	>triMan1.JH594662	TAACT	>tetNig2.chr2	AGAGT	>triMan1.JH594662	TGACT	>triMan1.JH594662	TAACT	>triMan1.JH594662	AAGCC	>triMan1.JH594662	GGACC
>vicPac2.KB632483	TGAGC	>vicPac2.KB632483	GGACT	>tupChi1.KB320805	GAATC	>tupChi1.KB320805	TAGCA	>vicPac2.KB632483	GGACT	>triMan1.JH594662	AGACA	>triMan1.JH594662	GGGCA	>triMan1.JH594662	TGACC	>triMan1.JH594662	AAACC	>tupChi1.KB320805	TAACT	>triMan1.JH594662	AGACC	>tupChi1.KB320805	TGACT	>tupChi1.KB320805	cAACT	>tupChi1.KB320805	AAGCA	>tupChi1.KB320805	GATCC
>xenTro7.KB021661	TGAGT	>xenTro7.KB021661	AAATT	>turTru2.JH473540	GGACC	>turTru2.JH473540	TAACA	>xenTro7.KB021661	AGACT	>tupChi1.KB320805	AGACA	>tupChi1.KB320805	GGACA	>tupChi1.KB320805	TGACC	>tupChi1.KB320805	AAACC	>turTru2.JH473540	TAACT	>tupChi1.KB320805	AAACC	>turTru2.JH473540	TGACT	>turTru2.JH473540	CAACT	>turTru2.JH473540	AAGCC	>turTru2.JH473540	GGACC
>xipMac1.JH556679	TGAAA	>xipMac1.JH556679	AGACT	>vicPac2.KB632483	GGACC	>vicPac2.KB632483	TGACA	>xipMac1.JH556679	CGACA	>turTru2.JH473540	AGACA	>turTru2.JH473540	GGGCA	>turTru2.JH473540	TGACC	>turTru2.JH473540	AAACC	>vicPac2.KB632483	TAACT	>turTru2.JH473540	AAACT	>vicPac2.KB632483	AGACT	>vicPac2.KB632483	CAACT	>vicPac2.KB632483	AAGCA	>vicPac2.KB632483	GGACT
>zonAlb1.KB913056	TGAGG	>zonAlb1.KB913056	AGATC	>xenTro7.KB021661	AGATC	>xenTro7.KB021661	TGAAA	>zonAlb1.KB913056	GGact	>vicPac2.KB632483	AGACA	>vicPac2.KB632483	GGGCA	>vicPac2.KB632483	TGACC	>vicPac2.KB632483	AAGCC	>xenTro7.KB021661	CACCC	>vicPac2.KB632483	AGACT	>xenTro7.KB021661	TGATT	>xenTro7.KB021661	TGGTT	>xenTro7.KB021661	CCACA	>xenTro7.KB021661	GCTCA
				>xipMac1.JH556679	GGACC	>xipMac1.JH556679	CCAGT			>xenTro7.KB021661	GGAAT	>xenTro7.KB021661	GATAA	>xenTro7.KB021661	TTATG	>xenTro7.KB021661	AAACC	>xipMac1.JH556679	CAAAG	>xenTro7.KB021661	CAATA	>xipMac1.JH556679	TGACT	>xipMac1.JH556679	TGATC	>xipMac1.JH556679	AGATA	>xipMac1.JH556679	GCACC
				>zonAlb1.KB913056	AGACC	>zonAlb1.KB913056	GGACA			>xipMac1.JH556679	CATGG	>xipMac1.JH556679	GGCAA	>xipMac1.JH556679	TGATA	>xipMac1.JH556679	AAACC	>zonAlb1.KB913056	AGCTT	>xipMac1.JH556679	#NAME?	>zonAlb1.KB913056	AGACT	>zonAlb1.KB913056	GGATT	>zonAlb1.KB913056	AAGTC	>zonAlb1.KB913056	GAACC
										>zonAlb1.KB913056	GAAAA	>zonAlb1.KB913056	GGGCA	>zonAlb1.KB913056	TGACC	>zonAlb1.KB913056	AAACC			>zonAlb1.KB913056	AAACA
Notes for corresponsing species
== Primate subset ==
Human Homo sapiens Feb 2009 GRCh37/hg19 Reference species
Chimp Pan troglodytes Feb 2011 CSAC 2.1.4/panTro4 Syntenic net
Gorilla Gorilla gorilla gorilla May 2011 gorGor3.1/gorGor3 Reciprocal best net
Orangutan Pongo pygmaeus abelii July 2007 WUGSC 2.0.2/ponAbe2 Reciprocal best net
Gibbon Nomascus leucogenys Oct 2012 GGSC Nleu3.0/nomLeu3 Syntenic net
Rhesus Macaca mulatta Oct 2010 BGI CR_1.0/rheMac3 Syntenic net
Crab-eating macaque Macaca fascicularis Jun 2013 Macaca_fascicularis_5.0/macFas5 Syntenic net
Baboon Papio hamadryas Nov 2008 Baylor Pham_1.0/papHam1 Reciprocal best net
Green monkey Chlorocebus sabaeus Jun 2013 Chlorocebus_sabeus 1.0/chlSab1 Syntenic net
Marmoset Callithrix jacchus Mar 2009 WUGSC 3.2/calJac3 Syntenic net
Squirrel monkey Saimiri boliviensis Oct 2011 Broad/saiBol1 Syntenic net
Bushbaby Otolemur garnettii Mar 2011 Broad/otoGar3 Syntenic net
== Euarchontoglires subset ==
Chinese tree shrew Tupaia chinensis Jan 2013 TupChi_1.0/tupChi1 Syntenic net
Squirrel Spermophilus tridecemlineatus Nov 2011 Broad/speTri2 Syntenic net
Lesser Egyptian jerboa Jaculus jaculus May 2012 JacJac1.0/jacJac1 Syntenic net
Prairie vole Microtus ochrogaster Oct 2012 MicOch1.0/micOch1 Syntenic net
Chinese hamster Cricetulus griseus Jul 2013 C_griseus_v1.0/criGri1 Syntenic net
Golden hamster Mesocricetus auratus Mar 2013 MesAur1.0/mesAur1 Syntenic net
Mouse Mus musculus Dec 2011 GRCm38/mm10 Syntenic net
Rat Rattus norvegicus Mar 2012 RGSC 5.0/rn5 Syntenic net
Naked mole-rat Heterocephalus glaber Jan 2012 Broad HetGla_female_1.0/hetGla2 Syntenic net
Guinea pig Cavia porcellus Feb 2008 Broad/cavPor3 Syntenic net
Chinchilla Chinchilla lanigera May 2012 ChiLan1.0/chiLan1 Syntenic net
Brush-tailed rat Octodon degus Apr 2012 OctDeg1.0/octDeg1 Syntenic net
Rabbit Oryctolagus cuniculus Apr 2009 Broad/oryCun2 Syntenic net
Pika Ochotona princeps May 2012 OchPri3.0/ochPri3 Syntenic net
== Laurasiatheria subset ==
Pig Sus scrofa Aug 2011 SGSC Sscrofa10.2/susScr3 Syntenic net
Alpaca Vicugna pacos Mar 2013 Vicugna_pacos-2.0.1/vicPac2 Syntenic net
Bactrian camel Camelus ferus Dec 2011 CB1/camFer1 Syntenic net
Dolphin Tursiops truncatus Oct 2011 Baylor Ttru_1.4/turTru2 Reciprocal best net
Killer whale Orcinus orca Jan 2013 Oorc_1.1/orcOrc1 Syntenic net
Tibetan antelope Pantholops hodgsonii May 2013 PHO1.0/panHod1 Syntenic net
Cow Bos taurus Oct 2011 Baylor Btau_4.6.1/bosTau7 Syntenic net
Sheep Ovis aries Aug 2012 ISGC Oar_v3.1/oviAri3 Syntenic net
Domestic goat Capra hircus May 2012 CHIR_1.0/capHir1 Syntenic net
Horse Equus caballus Sep 2007 Broad/equCab2 Syntenic net
White rhinoceros Ceratotherium simum May 2012 CerSimSim1.0/cerSim1 Syntenic net
Cat Felis catus Sep 2011 ICGSC Felis_catus 6.2/felCat5 Syntenic net
Dog Canis lupus familiaris Sep 2011 Broad CanFam3.1/canFam3 Syntenic net
Ferret Mustela putorius furo Apr 2011 MusPutFur1.0/musFur1 Syntenic net
Panda Ailuropoda melanoleuca Dec 2009 BGI-Shenzhen 1.0/ailMel1 Syntenic net
Pacific walrus Odobenus rosmarus divergens Jan 2013 Oros_1.0/odoRosDiv1 Syntenic net
Weddell seal Leptonychotes weddellii Mar 2013 LepWed1.0/lepWed1 Reciprocal best net
Black flying-fox Pteropus alecto Aug 2012 ASM32557v1/pteAle1 Syntenic net
Megabat Pteropus vampyrus Jul 2008 Broad/pteVam1 Reciprocal best net
David's myotis bat Myotis davidii Aug 2012 ASM32734v1/myoDav1 Syntenic net
Microbat Myotis lucifugus Jul 2010 Broad Institute Myoluc2.0/myoLuc2 Syntenic net
Big brown bat Eptesicus fuscus Jul 2012 EptFus1.0/eptFus1 Syntenic net
Hedgehog Erinaceus europaeus May 2012 EriEur2.0/eriEur2 Syntenic net
Shrew Sorex araneus Aug 2008 Broad/sorAra2 Syntenic net
Star-nosed mole Condylura cristata Mar 2012 ConCri1.0/conCri1 Syntenic net
== Afrotheria subset ==
Elephant Loxodonta africana Jul 2009 Broad/loxAfr3 Syntenic net
Cape elephant shrew Elephantulus edwardii Aug 2012 EleEdw1.0/eleEdw1 Syntenic net
Manatee Trichechus manatus latirostris Oct 2011 Broad v1.0/triMan1 Syntenic net
Cape golden mole Chrysochloris asiatica Aug 2012 ChrAsi1.0/chrAsi1 Syntenic net
Tenrec Echinops telfairi Nov 2012 Broad/echTel2 Syntenic net
Aardvark Orycteropus afer afer May 2012 OryAfe1.0/oryAfe1 Syntenic net
== Mammal subset ==
Armadillo Dasypus novemcinctus Dec 2011 Baylor/dasNov3 Syntenic net
Opossum Monodelphis domestica Oct 2006 Broad/monDom5 Net
Tasmanian devil Sarcophilus harrisii Feb 2011 WTSI Devil_ref v7.0/sarHar1 Net
Wallaby Macropus eugenii Sep 2009 TWGS Meug_1.1/macEug2 Reciprocal best net
Platypus Ornithorhynchus anatinus Mar 2007 WUGSC 5.0.1/ornAna1 Reciprocal best net
== Aves subset ==
Saker falcon Falco cherrug Feb 2013 F_cherrug_v1.0/falChe1 Net
Peregrine falcon Falco peregrinus Feb 2013 F_peregrinus_v1.0/falPer1 Net
Collared flycatcher Ficedula albicollis Jun 2013 FicAlb1.5/ficAlb2 Net
White-throated sparrow Zonotrichia albicollis Apr 2013 ASM38545v1/zonAlb1 Net
Medium ground finch Geospiza fortis Apr 2012 GeoFor_1.0/geoFor1 Net
Zebra finch Taeniopygia guttata Feb 2013 WashU taeGut324/taeGut2 Net
Tibetan ground jay Pseudopodoces humilis Jan 2013 PseHum1.0/pseHum1 Net
Budgerigar Melopsittacus undulatus Sep 2011 WUSTL v6.3/melUnd1 Net
Parrot Amazona vittata Jan 2013 AV1/amaVit1 Net
Scarlet macaw Ara macao Jun 2013 SMACv1.1/araMac1 Net
Rock pigeon Columba livia Feb 2013 Cliv_1.0/colLiv1 Net
Mallard duck Anas platyrhynchos Apr 2013 BGI_duck_1.0/anaPla1 Net
Chicken Gallus gallus Nov 2011 ICGSC Gallus_gallus-4.0/galGal4 Net
Turkey Meleagris gallopavo Dec 2009 TGC Turkey_2.01/melGal1 Net
== Sarcopterygii subset ==
American alligator Alligator mississippiensis Aug 2012 allMis0.2/allMis1 Net
Green seaturtle Chelonia mydas Mar 2013 CheMyd_1.0/cheMyd1 Net
Painted turtle Chrysemys picta bellii Dec 2011 v3.0.1/chrPic1 Net
Chinese softshell turtle Pelodiscus sinensis Oct 2011 PelSin_1.0/pelSin1 Net
Spiny softshell turtle Apalone spinifera May 2013 ASM38561v1/apaSpi1 Net
Lizard Anolis carolinensis May 2010 Broad AnoCar2.0/anoCar2 Net
X. tropicalis Xenopus tropicalis Sep 2012 JGI 7.0/xenTro7 Net
Coelacanth Latimeria chalumnae Aug 2011 Broad/latCha1 Net
== Fish subset ==
Tetraodon Tetraodon nigroviridis Mar 2007 Genoscope 8.0/tetNig2 Net
Fugu Takifugu rubripes Oct 2011 FUGU5/fr3 Net
Yellowbelly pufferfish Takifugu flavidus May 2013 version 1 of Takifugu flavidus genome/takFla1 Net
Nile tilapia Oreochromis niloticus Jan 2011 Broad oreNil1.1/oreNil2 Net
Princess of Burundi Neolamprologus brichardi May 2011 NeoBri1.0/neoBri1 Net
Burton's mouthbreeder Haplochromis burtoni Oct 2011 AstBur1.0/hapBur1 Net
Zebra mbuna Maylandia zebra Mar 2012 MetZeb1.1/mayZeb1 Net
Pundamilia nyererei Pundamilia nyererei Oct 2011 PunNye1.0/punNye1 Net
Medaka Oryzias latipes Oct 2005 NIG/UT MEDAKA1/oryLat2 Net
Southern platyfish Xiphophorus maculatus Jan 2012 Xiphophorus_maculatus-4.4.2/xipMac1 Net
Stickleback Gasterosteus aculeatus Feb 2006 Broad/gasAcu1 Net
Atlantic cod Gadus morhua May 2010 Genofisk GadMor_May2010/gadMor1 Net
Zebrafish Danio rerio Jul 2010 Zv9/danRer7 Net
Mexican tetra (cavefish) Astyanax mexicanus Apr 2013 Astyanax_mexicanus-1.0.2/astMex1 Net
Spotted gar Lepisosteus oculatus Dec 2011 LepOcu1/lepOcu1 Net
Lamprey Petromyzon marinus Sep 2010 WUGSC 7.0/petMar2 Net
